# Supplementary material for: Investigation of artificial cells containing the Par system for bacterial plasmid segregation and inheritance mimicry
Source: Nat Commun. 2024 Jun 10;15:4956. doi: 10.1038/s41467-024-49412-9 (PMC11164925; doi:10.1038/s41467-024-49412-9)
Supplement: Supplementary file 5 — Supplementary Data 1 [file 41467_2024_49412_MOESM5_ESM.xlsx]

## Sheet: ParM gene
The sequence of ParM construct:
ggatccATGTACGAAGTTTGCCTGTTCTTCCTGTTCGTTTACGAACAGCGTCGCCTGGTTATGAAAATTTTCATTGATGATGGCTCTACCAACATCAAACTGGCGTGGCTGGAAGATGGTGATGTTAAAACCCTGATCTCTCCGAACTCTTTCAAACCGGAATGGAGCTTCAGCCTGCTGGATGATGCGGCGCCGGCGAACTACGAAATTGATGGTGAAAAATTCAGCTTTGATCCGCTGTCCGCGGACGCGGTTGTGACCACCGAAACCCGTTACCAGTATTCTGACGTTAATGTTGTTGCGATCCAGCACGCGCTGCAGCAGACCGGCCTGAAAGCTCAGCCGGTTGATGTTATCGTTACCCTGCCGATCAGCGAATACCTGGATGCGAACAACCAG…

## Sheet: ParR gene
The sequence of ParR construct:
ggatccATGGATAAAAAAGAAACCAAACACCTGCTGAAAATCAAAAAAGAAGATTACCCGCAGATTTTTGATTTCCTGGAAAACGTGCCGCGTGGCACCAAAACCGCGCACATCCGTGAAGCTCTGCGTCGTTACATTGAAGAAATCGGTGAAAACCCGCCGATCCCGAGCAAAGAATACACCGCGCCGCTGAAAGAACACACCGAACCGATCAAACGTAACAAAGAATCTTTCAAAGATGCGATGGAACGTAAAGATCAGCTGAAACAGGATGAAACCCCGAAAATTGAAGAAAAAGATGAAGAAATGGTTGATATCAGCATTGATGATCTGGGCAGCAAATGCAAATAAaagctt

## Sheet: parC gene
The sequence of parC construct:
CatatgTTGTTACCCGCCAAACAAAACCCAAAAACAACCCATACCCAACCCAATAAAACACCAAAACAAGACAAATAATCATTGATTGATGGTTGAAATGGGGTAAACTTGACAAACAAACCCACTTAAAACCCAAAACATACCCAAACACACACCAAAAAAACACCATAAGGAGTTTTATAAATGTTGGTATTCATTGATGACGGTTCAACAAACATCAAACTggatcc

## Sheet: eGFP gene
The sequence of eGFP construct:
ggatccgATGGTTAGCAAAGGTGAAGAACTGTTCACCGGCGTTGTTCCGATCCTGGTTGAACTGGACGGTGATGTTAACGGTCACAAATTCAGCGTTAGCGGTGAAGGCGAAGGTGACGCGACCTACGGCAAACTGACCCTGAAATTCATCTGCACCACCGGTAAACTGCCGGTTCCGTGGCCGACCCTGGTTACCACCCTGACCTACGGTGTTCAGTGCTTCAGCCGTTACCCGGATCACATGAAACAGCACGACTTCTTCAAAAGCGCGATGCCGGAAGGCTACGTTCAGGAACGTACCATCTTCTTCAAAGATGATGGCAACTACAAAACCCGTGCGGAAGTTAAATTCGAAGGTGATACCCTGGTTAACCGTATCGAACTGAAAGGTATCGATTT…

## Sheet: primer gene
The sequence of primer construct:
Primer 1: 5′-TTCCATATGTTGTTACCCGCCAAACAAAACCCA-3′
Primer 2: 5′-CGGGATCCAGTTTGATGTTTGTTGAACCGTCATC-3′
Primer 1': 5'-TAATACGACTCACTATAGGG-3′
Primer 2': 5′-TGCTAGTTATTGCTCAGCGG-3′
