# Supplementary material for: Investigation of artificial cells containing the Par system for bacterial plasmid segregation and inheritance mimicry
Source: Nat Commun. 2024 Jun 10;15:4956. doi: 10.1038/s41467-024-49412-9 (PMC11164925; doi:10.1038/s41467-024-49412-9)
Supplement: Supplementary file 8 — Source Data [file 41467_2024_49412_MOESM8_ESM.xlsx]

## Sheet: FIgure 2a-d,g
			Figure 2a			Figure 2b					Figure 2c										Figure 2g				Figure 2d

## Sheet: Figure 2
Fgure 2e							Fgure 2f												Figure 2h
	Pi release (μM)							Relative ATPase activity
ParM (μM)	Sample 1	Sample 2	Sample 3	mean	SD		ParR (μM)	ParR (black)					ParM/ParR (blue)						Wavelength (nm)	CD (mdeg)
0	0	2.70643	2.54723	1.75122	1.51869			Sample 1	Sample 2	Sample 3	mean	SD	Sample 1	Sample 2	Sample 3	mean	SD		240	-3.98101	-4.14437
0.46	7.32329	8.9153	8.7561	8.33156	0.876816		0				--	--	0.937132	1.03733	1.02554	1	0.0547637		239	-4.8218	-5.12421
0.92	14.3282	17.5122	17.5122	16.4509	1.8383		8	0.0195822	0.0195822	0.018799	0.0193211	0.000452181	1.46948	1.4111	1.53376	1.47145	0.0613528		238	-5.79232	-6.24243
1.84	22.7659	22.1291	28.9747	24.6232	3.78195		24	0.020161	0.020161	0.019355	0.0198923	0.000465344	1.70929	1.54109	1.59011	1.6135	0.0865026		237	-6.89258	-7.49901
2.8	29.2931	39.9597	37.5716	35.6082	5.59778		38	0.021774	0.022581	0.022581	0.022312	0.000465922	1.72642	1.51324	1.60576	1.61514	0.106899		236	-8.12256	-8.89397
3.7	32.4772	44.8949	46.1685	41.1802	7.5639		77	0.028226	0.028226	0.028226	0.028226	0	1.69558	1.60609	1.64333	1.64833	0.0449586		235	-9.48229	-10.4273
4.6	45.8501	55.4023	53.0142	51.4222	4.97108		115	0.04516	0.045161	0.045161	0.0451607	5.7735e-07	1.80864	1.5999	1.65898	1.68917	0.107596		234	-11.038	-12.1865
																			233	-12.6842	-14.0233
																			232	-14.4302	-15.946
																			231	-16.2845	-17.9763
																			230	-18.1481	-20.0633
																			229	-19.954	-22.0401
																			228	-21.6854	-23.973
																			227	-23.2811	-25.7598
																			226	-24.7207	-27.3619
																			225	-25.9748	-28.7994
																			224	-26.9935	-29.9728
																			223	-27.7645	-30.8846
																			222	-28.3365	-31.5283
																			221	-28.7536	-31.9554
																			220	-28.9613	-32.1582
																			219	-28.9875	-32.163
																			218	-28.9088	-32.0639
																			217	-28.7432	-31.8955
																			216	-28.6596	-31.7054
																			215	-28.5791	-31.5121
																			214	-28.4741	-31.3936
																			213	-28.5591	-31.4748
																			212	-28.7793	-31.8253
																			211	-29.0545	-32.1928
																			210	-29.1611	-32.3165
																			209	-28.8915	-31.8722
																			208	-27.8956	-31.0855
																			207	-26.1415	-29.0222
																			206	-23.4663	-25.6728
																			205	-19.6934	-21.5566
																			204	-14.985	-16.4758
																			203	-9.34105	-10.4307
																			202	-2.76149	-3.42102
																			201	4.75366	4.55308

## Sheet: Figure 3
Figure 3b
ParM (μM)	length (μm)
2.4	1.597	1.645	1.645	1.761	1.768	1.909	2.103	2.13	2.181	2.193	2.198	2.379	2.407	2.482	2.588	2.737	2.754	2.869	2.892	2.9	2.943	3.005	3.176	3.184	3.233	3.296	3.322	3.335	3.36	3.65	3.678	3.683	3.695	3.7	3.735	3.811	3.833	3.85	3.919	3.947	3.954	4.037	4.13	4.302	4.406	4.406	4.493	4.503	4.565
4.8	3.78	4.46	4.85	4.87	5.67	5.83	5.97	5.98	6.16	6.44	6.61	7.14	7.16	7.22	7.38	7.4	7.58	7.91	8.1	8.13	8.56	8.62	8.8	8.87	9.18	9.38	9.82	9.99	10.02	10.48	10.49	10.66	10.86	11.09	11.2	11.39	11.47	11.63	11.88	12	12.02	12.09	12.12	12.41	12.56	12.61	12.82	12.87	13.03
9.6	5.21	6.49	6.65	6.83	6.84	7.53	7.85	8.22	8.48	8.86	9.18	9.4	9.81	9.87	10.2	10.26	10.37	10.49	10.84	11.02	11.12	11.28	11.36	11.41	11.45	11.52	11.63	12.24	12.26	12.26	12.45	12.76	12.78	12.8	12.84	12.9	12.96	12.97	13.13	13.18	13.3	13.41	13.5	13.51	13.56	13.73	14.8	14.88	15.02
14.3	7.28	9.1	9.23	10.84	11.48	11.55	12.19	12.34	13.87	13.96	14.06	15.43	16.2	16.23	16.23	17.03	17.43	18.09	18.51	18.57	19.09	19.2	19.4	19.45	19.59	21.81	22.12	22.86	22.92	24.42	24.95	25.87	27.61	28.77	29.55	29.71	30.09	30.6	31.04	31.45	31.48	31.76	31.98	32.02	32.08	32.24	32.26	32.62	32.9
19.1	12.67	12.84	14.28	14.44	15.29	15.63	15.88	16.28	17.02	17.6	18.09	18.61	19.04	19.4	20.07	20.81	21	21.09	21.8	21.83	23.17	24.21	24.53	24.53	26.03	28.13	28.55	29.09	29.22	29.22	31.28	31.31	31.95	32.2	32.77	33.86	33.96	34.39	34.85	35.21	35.52	36.17	36.44	36.53	36.61	37.04	37.87	37.99	38.37
Figure 3e
Time (s)	Length (μm)
	inside the GUV (red curve)						inside the droplet (blue curve)
	Sample 1	Sample 2	Sample 3	Sample 4	mean	SD	Sample 1	Sample 2	Sample 3	mean	SD
0	3.772	3.543	0.686	2.667	1.71941	1.45222	5.774	3.556	8.458	5.92933	2.45469
43	6.863	5.247	5.119	5.743	0.972058	2.25163	13.687	11.234	14.223	13.048	1.59367
86	10.194	11.07	6.943	9.40233	2.17442	2.11906	18.924	14.192	18.537	17.2177	2.62744
129	14.063	14.588	9.461	12.704	2.82076	2.2085	18.526	20.814	25.637	21.659	3.63003
172	14.763	17.314	10.36	14.1457	3.51786	2.69197	19.896	23.985	26.501	23.4607	3.33357
[truncated: 53 more columns]

## Sheet: Figure 4
Figure 4d
Time (s)	Relative distance (μm)
	Sample 1	Sample 2	Sample 3	mean	SD
0	3.894	2.936		3.415	0.677408
43	6.054	5.699	2.983	4.912	1.67997
86	7.752	7.415	7.491	7.55267	2.0189
129	10.017	14.145	10.4	11.5207	2.28079

## Sheet: Figure 5
Figure 5d						Figure 5e
Time (min)	Normalized fluorescence intensity					Time (min)	Normalized fluorescence intensity
	GUV 1 (red curve)						GUV2 (blue curve)
	mean	SD					mean	SD
0	0.10556	0.02045				0	0.10474	0.00114
30	0.1625	0.09914				30	0.14207	0.05273
60	0.28219	0.17762				60	0.23346	0.09139
90	0.32562	0.12267				90	0.26408	0.05051
120	0.43071	0.15759				120	0.33371	0.06147
150	0.47449	0.12075				150	0.39366	0.00647
180	0.5395	0.2089				180	0.51095	0.14567
210	0.7493	0.22587				210	0.56182	0.11627
240	0.77721	0.20942				240	0.66761	0.07348
270	0.92311	0.0094				270	0.83005	0.04118
300	0.9779	0.01986				300	0.98393	0.0161
330	1	0				330	1	0

## Sheet: Supplementary Fig. 3
Supplementary Fig. 3
Time (s)	Pi release (μM)
	0 μM	0.46 μM	0.92 μM	1.84 μM	2.8 μM	3.7 μM	4.6 μM
1	0.95521	4.29845	5.89047	7.48249	9.39291	9.39291	10.3481
2	0.95521	4.93526	7.16408	9.71131	12.2585	12.4177	14.169
3	0.95521	5.25366	7.80089	10.8257	13.8506	14.4874	16.3978
4	0.95521	5.73127	8.4377	12.0993	15.4426	16.2386	18.7858
5	0.95521	5.89047	9.07451	13.0546	16.3978	17.8306	20.537
6	0.95521	6.36807	10.3481	14.965	19.5818	21.6515	25.1539
7	0.95521	6.52728	11.1441	16.3978	21.6515	23.8803	27.8603
8	1.11441	6.84568	11.6217	17.1938	22.7659	24.9947	29.2931
9	1.11441	7.00488	11.9401	17.8306	23.7211	26.2683	30.5668
10	1.11441	7.16408	12.4177	18.7858	24.9947	27.8603	32.6364
11	1.11441	7.32329	13.0546	19.9002	26.5867	29.6116	34.706
12	1.11441	7.48249	13.5322	20.6962	27.7011	30.8852	36.1388
13	1.11441	7.64169	13.8506	21.3331	28.6563	31.9996	37.4124
14	1.11441	7.80089	14.169	21.8107	29.4523	32.9548	38.5269
15	1.11441	7.96009	14.4874	22.2883	30.4076	33.91	39.6413
16	1.11441	7.96009	14.8058	22.9251	31.3628	34.8652	40.5965
17	1.11441	8.1193	15.2834	23.8803	31.8404	36.9348	42.8253
18	1.11441	8.1193	15.4426	24.3579	32.7956	37.7308	43.3029
19	1.11441	8.1193	15.6018	25.6315	33.5916	39.1637	43.9397
20	1.11441	8.2785	15.761	25.9499	34.8652	39.3229	45.6909
21	1.11441	8.4377	15.9202	26.1091	35.1836	39.6413	45.8501
22	1.11441	8.4377	16.2386	26.2683	35.6612	40.2781	46.487
23	1.11441	8.4377	16.3978	26.7459	36.4572	41.0741	47.4422
24	1.11441	8.5969	16.7162	27.2235	37.094	42.0293	48.3974
25	1.11441	8.5969	16.8754	27.7011	37.89	42.8253	49.3526
26	1.11441	8.5969	17.0346	27.8603	38.3676	43.3029	49.9894
27	1.11441	8.7561	17.1938	28.1787	38.6861	43.7805	50.3078
28	1.11441	8.7561	17.1938	28.3379	39.1637	44.0989	50.7854
29	1.11441	8.7561	17.353	28.6563	39.4821	44.4173	51.1038
30	1.11441	8.9153	17.5122	28.9747	39.9597	44.8949	51.4222
31	1.11441	8.9153	17.5122	28.9747	40.2781	45.3725	51.8998
32	1.11441	8.9153	17.6714	29.1339	40.5965	45.6909	52.059
33	1.11441	8.9153	17.8306	29.4523	40.7557	45.8501	52.3774
34	1.11441	8.9153	17.8306	29.4523	41.2333	46.3277	53.0142
35	1.11441	9.07451	17.9898	29.7707	41.5517	46.8053	53.4918
36	1.11441	9.07451	18.149	29.93	41.7109	46.9646	53.4918
37	1.11441	9.07451	18.3082	30.2483	42.0293	47.4422	53.8102
38	1.11441	9.07451	18.4674	30.2483	42.3477	47.7606	54.1286
39	1.11441	9.23371	18.4674	30.726	42.5069	48.079	54.447
40	1.27361	9.23371	18.6266	31.0444	43.1437	49.1934	55.4023
41	1.27361	9.23371	18.7858	31.2036	43.4621	49.8302	55.5615
42	1.27361	9.39291	18.7858	31.2036	43.7805	50.1486	55.8799
43	1.27361	9.39291	18.945	31.3628	43.9397	50.6262	56.0391
44	1.27361	9.39291	18.945	31.522	44.2581	51.1038	56.1983
45	1.27361	9.39291	19.1042	31.522	44.4173	51.1038	56.3575
46	1.27361	9.39291	19.1042	31.6812	44.4173	51.1038	56.6759
47	1.27361	9.39291	19.2634	31.8404	44.5765	51.263	56.6759
48	1.27361	9.55211	19.4226	31.9996	44.8949	51.263	56.9943
49	1.27361	9.55211	19.4226	32.318	45.0541	51.263	57.3127
50	1.27361	9.55211	19.4226	32.318	45.2133	51.7406	57.4719
51	1.27361	9.55211	19.5818	32.4772	45.5317	52.059	57.7903
52	1.27361	9.55211	19.5818	32.6364	45.5317	52.2182	57.9495
53	1.27361	9.71131	19.5818	32.7956	45.8501	52.2182	58.2679
54	1.27361	9.71131	19.741	32.9548	45.8501	52.2182	58.4271
55	1.27361	9.71131	19.741	32.9548	46.1685	52.2182	58.5863
56	1.27361	9.71131	19.9002	33.114	46.3277	52.2182	58.9047
57	1.27361	9.71131	20.0594	33.2732	46.487	52.2182	59.0639
58	1.27361	9.71131	20.0594	33.4324	46.487	52.3774	59.2231
59	1.27361	9.87052	20.0594	33.4324	46.8053	52.5366	59.3823
60	1.27361	9.87052	20.2186	33.4324	47.1238	52.855	60.0191
61	1.27361	9.87052	20.2186	33.5916	47.2829	53.1734	60.1783
62	1.27361	9.87052	20.2186	33.7508	47.6014	53.3326	60.3375
63	1.27361	9.87052	20.3778	33.91	47.7606	53.4918	60.4967
64	1.27361	10.0297	20.537	33.91	47.7606	53.651	60.6559
65	1.27361	10.0297	20.537	34.0692	48.079	53.8102	60.9743
66	1.27361	10.0297	20.537	34.2284	48.079	53.9694	61.1335
67	1.27361	10.0297	20.6962	34.3876	48.2382	53.9694	61.1335
68	1.27361	10.0297	20.6962	34.3876	48.5566	53.9694	61.2927
69	1.27361	10.0297	20.8554	34.5468	48.5566	54.447	61.7703
70	1.27361	10.1889	20.8554	34.706	48.875	54.6062	62.0887
71	1.27361	10.1889	21.0146	34.8652	49.1934	54.7654	62.2479
72	1.27361	10.1889	21.0146	35.0244	49.1934	54.9246	62.4071
73	1.27361	10.1889	21.0146	35.0244	49.3526	54.9246	62.5663
74	1.43282	10.1889	21.1739	35.1836	49.3526	54.9246	62.5663
75	1.43282	10.1889	21.1739	35.3428	49.671	55.243	62.7255
76	1.43282	10.3481	21.3331	35.3428	49.8302	55.243	62.8847
77	1.43282	10.3481	21.3331	35.502	49.8302	55.5615	63.0439
78	1.43282	10.3481	21.4922	35.502	49.9894	55.5615	63.2031
79	1.43282	10.3481	21.4922	35.6612	50.1486	55.5615	63.2031
80	1.43282	10.3481	21.4922	35.6612	50.1486	55.8799	63.5215
81	1.43282	10.3481	21.4922	35.8204	50.467	55.8799	63.6808
82	1.43282	10.3481	21.6515	35.9796	50.6262	56.0391	63.84
83	1.43282	10.5073	21.6515	35.9796	50.6262	56.1983	63.9992
84	1.43282	10.5073	21.6515	35.9796	50.7854	56.3575	63.9992
85	1.43282	10.5073	21.8107	36.298	50.9446	56.6759	64.3175
86	1.43282	10.5073	21.8107	36.298	51.1038	56.6759	64.4768
87	1.75122	10.5073	21.9699	36.4572	51.263	56.8351	64.636
88	1.91042	10.5073	21.9699	36.4572	51.4222	56.9943	64.7952
89	1.91042	10.5073	22.1291	36.6164	51.5814	57.3127	65.1136
90	1.91042	10.6665	22.1291	36.7756	51.7406	57.3127	65.1136
91	2.06962	10.6665	22.1291	36.9348	51.8998	57.4719	65.432
92	2.06962	10.6665	22.1291	36.9348	51.8998	57.6311	65.5912
93	2.06962	10.6665	22.2883	36.9348	52.059	57.7903	65.7504
94	2.06962	10.6665	22.2883	37.094	52.2182	57.9495	65.7504
95	2.06962	10.6665	22.4475	37.2532	52.2182	57.9495	65.9096
96	2.06962	10.8257	22.4475	37.2532	52.3774	58.1087	66.0688
97	2.06962	10.8257	22.6067	37.4124	52.6958	58.1087	66.228
98	2.06962	10.8257	22.6067	37.5716	52.6958	58.4271	66.3872
99	2.06962	10.8257	22.6067	37.5716	52.855	58.5863	66.3872
100	2.06962	10.8257	22.6067	37.7308	53.0142	58.7455	66.7056
101	2.06962	10.8257	22.7659	37.7308	53.0142	58.7455	66.7056
102	2.06962	10.8257	22.7659	37.89	53.1734	58.9047	66.8648
103	2.06962	10.8257	22.7659	37.89	53.3326	58.9047	67.024
104	2.06962	10.9849	22.9251	38.0493	53.3326	59.2231	67.1832
105	2.06962	10.9849	22.9251	38.0493	53.4918	59.2231	67.1832
106	2.06962	10.9849	23.0843	38.2084	53.651	59.2231	67.3424
107	2.06962	10.9849	23.0843	38.3676	53.8102	59.5415	67.6608
108	2.06962	10.9849	23.0843	38.3676	53.9694	59.7007	67.6608
109	2.06962	10.9849	23.0843	38.3676	54.1286	59.7007	67.82
110	2.06962	10.9849	23.0843	38.5269	54.1286	59.8599	67.82
111	2.06962	11.1441	23.2435	38.5269	54.2878	60.0191	67.9792
112	2.06962	11.1441	23.2435	38.6861	54.447	60.1783	68.1384
113	2.06962	11.1441	23.4027	38.6861	54.447	60.1783	68.2976
114	2.06962	11.1441	23.4027	38.8453	54.447	60.1783	68.2976
115	2.06962	11.1441	23.4027	38.8453	54.6062	60.3375	68.2976
116	2.06962	11.1441	23.4027	38.8453	54.6062	60.3375	68.2976
117	2.06962	11.1441	23.4027	39.0045	54.7654	60.3375	68.616
118	2.06962	11.1441	23.4027	39.0045	54.7654	60.6559	68.616
119	2.22883	11.1441	23.5619	39.0045	54.9246	60.6559	68.616
120	2.22883	11.1441	23.5619	39.1637	54.9246	60.6559	68.616
121	2.22883	11.1441	23.7211	39.1637	54.9246	60.8151	68.9344
122	2.22883	11.1441	23.7211	39.3229	55.0838	60.8151	68.9344
123	2.22883	11.1441	23.7211	39.3229	55.243	60.9743	69.0936
124	2.22883	11.1441	23.7211	39.4821	55.4023	61.1335	69.2528
125	2.22883	11.1441	23.7211	39.4821	55.4023	61.1335	69.2528
126	2.22883	11.1441	23.8803	39.6413	55.5615	61.2927	69.2528
127	2.22883	11.1441	23.8803	39.6413	55.7206	61.2927	69.5712
128	2.22883	11.1441	23.8803	39.6413	55.7206	61.4519	69.5712
129	2.22883	11.1441	24.0395	39.8005	55.8799	61.6111	69.7304
130	2.22883	11.1441	24.0395	39.8005	55.8799	61.6111	69.7304
131	2.38803	11.1441	24.0395	39.8005	56.0391	61.6111	69.7304
132	2.38803	11.1441	24.0395	39.9597	56.0391	61.7703	69.8896
133	2.38803	11.1441	24.1987	39.9597	56.1983	61.7703	70.0488
134	2.38803	11.1441	24.1987	40.1189	56.1983	61.9295	70.208
135	2.54723	11.1441	24.1987	40.1189	56.3575	62.0887	70.208
136	2.54723	11.1441	24.1987	40.2781	56.3575	62.0887	70.208
137	2.54723	11.1441	24.1987	40.2781	56.5167	62.2479	70.3672
138	2.54723	11.1441	24.3579	40.2781	56.5167	62.2479	70.3672
139	2.54723	11.1441	24.3579	40.2781	56.5167	62.4071	70.5264
140	2.54723	11.1441	24.3579	40.4373	56.6759	62.5663	70.5264
141	2.54723	11.1441	24.3579	40.4373	56.8351	62.5663	70.6856
142	2.54723	11.1441	24.5171	40.4373	56.8351	62.5663	70.6856
143	2.54723	11.1441	24.5171	40.5965	56.8351	62.7255	70.6856
144	2.54723	11.3033	24.5171	40.5965	56.9943	62.8847	71.004
145	2.54723	11.3033	24.5171	40.7557	57.1535	62.8847	71.004
146	2.54723	11.3033	24.5171	40.7557	57.1535	62.8847	71.1632
147	2.54723	11.3033	24.6763	40.9149	57.3127	63.0439	71.1632
148	2.54723	11.3033	24.6763	40.9149	57.3127	63.0439	71.1632
149	2.54723	11.3033	24.6763	40.9149	57.4719	63.2031	71.3224
150	2.54723	11.3033	24.8355	40.9149	57.4719	63.3623	71.3224
151	2.54723	11.3033	24.8355	41.0741	57.6311	63.3623	71.3224
152	2.54723	11.3033	24.8355	41.2333	57.6311	63.5215	71.3224
153	2.54723	11.3033	24.9947	41.2333	57.7903	63.5215	71.3224
154	2.54723	11.3033	24.9947	41.2333	57.7903	63.5215	71.4816
155	2.54723	11.3033	24.9947	41.2333	57.7903	63.6808	71.4816
156	2.54723	11.3033	24.9947	41.3925	57.9495	63.6808	71.4816
157	2.54723	11.3033	24.9947	41.3925	57.9495	63.6808	71.4816
158	2.54723	11.3033	24.9947	41.5517	58.2679	63.6808	71.4816
159	2.54723	11.3033	25.1539	41.5517	58.4271	63.6808	71.4816
160	2.54723	11.3033	25.1539	41.5517	58.4271	63.6808	71.6408
161	2.54723	11.3033	25.1539	41.7109	58.4271	63.6808	71.6408
162	2.54723	11.3033	25.1539	41.7109	58.5863	63.84	71.6408
163	2.54723	11.3033	25.1539	41.7109	58.5863	63.84	71.6408
164	2.54723	11.3033	25.1539	41.7109	58.5863	63.84	71.6408
165	2.54723	11.3033	25.1539	41.7109	58.5863	63.9992	71.6408
166	2.54723	11.3033	25.1539	41.7109	58.5863	63.9992	71.6408
167	2.54723	11.3033	25.1539	41.8701	58.5863	63.9992	71.8
168	2.54723	11.3033	25.1539	41.8701	58.5863	63.9992	71.8
169	2.54723	11.3033	25.1539	41.8701	58.7455	63.9992	71.8
170	2.54723	11.3033	25.1539	41.8701	58.7455	63.9992	71.8
171	2.54723	11.3033	25.3131	41.8701	58.7455	63.9992	71.8
172	2.54723	11.3033	25.3131	41.8701	58.7455	64.1583	71.8
173	2.54723	11.3033	25.3131	41.8701	58.7455	64.1583	71.8
174	2.54723	11.3033	25.3131	41.8701	58.7455	64.1583	71.8
175	2.54723	11.3033	25.3131	41.8701	58.7455	64.1583	71.9592
176	2.54723	11.3033	25.3131	41.8701	58.7455	64.1583	71.9592
177	2.54723	11.3033	25.3131	42.0293	58.9047	64.3175	71.9592
178	2.54723	11.3033	25.3131	42.0293	58.9047	64.3175	72.1184
179	2.54723	11.3033	25.3131	42.0293	58.9047	64.3175	72.1184
180	2.54723	11.3033	25.3131	42.0293	58.9047	64.3175	72.1184
181	2.54723	11.3033	25.3131	42.0293	58.9047	64.3175	72.2776
182	2.54723	11.3033	25.3131	42.0293	58.9047	64.4768	72.2776
183	2.54723	11.3033	25.3131	42.0293	59.0639	64.4768	72.4369
184	2.54723	11.3033	25.3131	42.0293	59.0639	64.4768	72.4369
185	2.54723	11.3033	25.3131	42.0293	59.0639	64.4768	72.4369
186	2.54723	11.3033	25.3131	42.0293	59.0639	64.4768	72.4369
187	2.54723	11.3033	25.4723	42.1885	59.0639	64.636	72.4369
188	2.54723	11.3033	25.4723	42.1885	59.0639	64.636	72.4369
189	2.54723	11.3033	25.4723	42.1885	59.0639	64.636	72.4369
190	2.54723	11.3033	25.4723	42.1885	59.2231	64.636	72.4369
191	2.54723	11.3033	25.4723	42.1885	59.2231	64.636	72.4369
192	2.54723	11.3033	25.4723	42.1885	59.2231	64.636	72.5961
193	2.54723	11.3033	25.4723	42.1885	59.2231	64.636	72.5961
194	2.54723	11.3033	25.4723	42.3477	59.2231	64.7952	72.5961
195	2.54723	11.3033	25.6315	42.3477	59.2231	64.7952	72.5961
196	2.54723	11.3033	25.6315	42.3477	59.2231	64.7952	72.5961
197	2.54723	11.3033	25.6315	42.3477	59.2231	64.7952	72.5961
198	2.54723	11.3033	25.6315	42.3477	59.3823	64.7952	72.5961
199	2.54723	11.3033	25.6315	42.3477	59.3823	64.7952	72.5961
200	2.54723	11.3033	25.6315	42.3477	59.3823	64.7952	72.7553
201	2.54723	11.3033	25.6315	42.3477	59.3823	64.7952	72.7553
202	2.54723	11.4625	25.6315	42.3477	59.3823	64.7952	72.7553
203	2.54723	11.4625	25.6315	42.3477	59.3823	64.7952	72.7553
204	2.54723	11.4625	25.6315	42.3477	59.5415	64.9544	72.7553
205	2.54723	11.4625	25.6315	42.5069	59.5415	64.9544	72.7553
206	2.54723	11.4625	25.6315	42.5069	59.5415	64.9544	72.7553
207	2.54723	11.4625	25.6315	42.5069	59.5415	64.9544	72.9145
208	2.54723	11.4625	25.6315	42.5069	59.5415	64.9544	72.9145
209	2.54723	11.4625	25.6315	42.5069	59.5415	64.9544	72.9145
210	2.54723	11.4625	25.6315	42.5069	59.5415	64.9544	72.9145
211	2.54723	11.4625	25.6315	42.5069	59.5415	64.9544	72.9145
212	2.54723	11.4625	25.6315	42.5069	59.7007	65.1136	72.9145
213	2.54723	11.4625	25.6315	42.5069	59.7007	65.1136	72.9145
214	2.54723	11.4625	25.6315	42.5069	59.7007	65.1136	72.9145
215	2.54723	11.4625	25.7907	42.5069	59.7007	65.1136	72.9145
216	2.54723	11.4625	25.7907	42.5069	59.7007	65.1136	73.0737
217	2.54723	11.4625	25.7907	42.5069	59.7007	65.1136	73.0737
218	2.54723	11.4625	25.7907	42.5069	59.7007	65.1136	73.0737
219	2.54723	11.4625	25.7907	42.6661	59.7007	65.1136	73.0737
220	2.54723	11.4625	25.7907	42.6661	59.7007	65.1136	73.0737
221	2.54723	11.4625	25.7907	42.6661	59.8599	65.1136	73.0737
222	2.54723	11.4625	25.7907	42.6661	59.8599	65.2728	73.0737
223	2.54723	11.4625	25.7907	42.6661	59.8599	65.2728	73.0737
224	2.54723	11.4625	25.7907	42.6661	59.8599	65.2728	73.0737
225	2.54723	11.4625	25.7907	42.6661	59.8599	65.2728	73.0737
226	2.54723	11.4625	25.7907	42.6661	59.8599	65.2728	73.0737
227	2.54723	11.6217	25.7907	42.6661	60.0191	65.2728	73.0737
228	2.54723	11.6217	25.7907	42.6661	60.0191	65.432	73.0737
229	2.54723	11.6217	25.7907	42.6661	60.0191	65.432	73.2329
230	2.54723	11.6217	25.7907	42.6661	60.0191	65.432	73.2329
231	2.54723	11.6217	25.7907	42.6661	60.0191	65.432	73.2329
232	2.54723	11.6217	25.7907	42.8253	60.1783	65.432	73.2329
233	2.54723	11.6217	25.7907	42.8253	60.1783	65.432	73.2329
234	2.54723	11.6217	25.9499	42.8253	60.1783	65.432	73.2329
235	2.54723	11.6217	25.9499	42.8253	60.1783	65.432	73.2329
236	2.70643	11.6217	25.9499	42.8253	60.1783	65.432	73.2329
237	2.70643	11.6217	25.9499	42.8253	60.1783	65.432	73.2329
238	2.70643	11.6217	25.9499	42.8253	60.1783	65.432	73.3921
239	2.70643	11.7809	25.9499	42.8253	60.1783	65.432	73.3921
240	2.70643	11.7809	25.9499	42.8253	60.3375	65.5912	73.3921
241	2.70643	11.7809	25.9499	42.8253	60.3375	65.5912	73.3921
242	2.70643	11.7809	25.9499	42.9845	60.3375	65.5912	73.3921
243	2.70643	11.7809	25.9499	42.9845	60.3375	65.5912	73.3921
244	2.70643	11.7809	25.9499	42.9845	60.3375	65.5912	73.3921
245	2.70643	11.7809	25.9499	42.9845	60.4967	65.5912	73.3921
246	2.70643	11.7809	25.9499	42.9845	60.4967	65.5912	73.3921
247	2.70643	11.9401	25.9499	42.9845	60.4967	65.7504	73.3921
248	2.70643	11.9401	25.9499	42.9845	60.4967	65.7504	73.3921
249	2.70643	11.9401	25.9499	42.9845	60.4967	65.7504	73.3921
250	2.70643	11.9401	26.1091	42.9845	60.4967	65.7504	73.3921
251	2.70643	11.9401	26.1091	43.1437	60.6559	65.7504	73.5513
252	2.70643	11.9401	26.1091	43.1437	60.6559	65.7504	73.5513
253	2.70643	11.9401	26.1091	43.1437	60.6559	65.7504	73.5513
254	2.70643	11.9401	26.1091	43.1437	60.6559	65.7504	73.5513
255	2.70643	11.9401	26.1091	43.1437	60.6559	65.7504	73.5513
256	2.70643	11.9401	26.1091	43.1437	60.6559	65.7504	73.5513
257	2.70643	12.0993	26.1091	43.1437	60.6559	65.7504	73.5513
258	2.70643	12.0993	26.1091	43.1437	60.6559	65.7504	73.5513
259	2.70643	12.0993	26.1091	43.1437	60.6559	65.9096	73.5513
260	2.70643	12.0993	26.1091	43.1437	60.8151	65.9096	73.5513
261	2.70643	12.0993	26.1091	43.1437	60.8151	65.9096	73.5513
262	2.70643	12.0993	26.1091	43.3029	60.8151	65.9096	73.7105
263	2.70643	12.0993	26.1091	43.3029	60.8151	65.9096	73.7105
264	2.70643	12.0993	26.1091	43.3029	60.8151	65.9096	73.7105
265	2.70643	12.0993	26.2683	43.3029	60.9743	65.9096	73.7105
266	2.70643	12.0993	26.2683	43.3029	60.9743	66.0688	73.7105
267	2.70643	12.0993	26.2683	43.3029	60.9743	66.0688	73.8697
268	2.70643	12.0993	26.2683	43.3029	60.9743	66.0688	73.8697
269	2.70643	12.0993	26.2683	43.4621	60.9743	66.228	73.8697
270	2.70643	12.2585	26.2683	43.4621	61.1335	66.228	73.8697

## Sheet: Supplementary Fig. 7
Supplementary Fig. 7
Number	Diameter (μm)
1	15.701
2	11.535
3	30.848
4	19.545
5	20
6	21.751
7	27.669
8	14.955
9	15.017
10	26.586
11	14.216
12	21.434
13	18.525
14	24.252
15	13.435
16	19.433
17	19.282
18	16.172
19	17.629
20	25.477
21	17.68
22	21.313
23	13.432
24	25.927
25	26.272
26	17.195
27	17.195
28	12.593
29	16.664
30	17.371
31	25.713
32	28.051
33	17.629
34	19.076
35	28.101
36	18.697
37	17.653
38	24.109
39	16.107
40	24.272
41	21.51
42	28.712
43	19.396
44	15.692
45	17.328
46	25.764
47	22.318
48	22.418
49	24.395
50	27.064
51	35.391
52	20.766
53	16.262
54	15.045
55	28.849
56	30.255
57	26.169
58	29.429
59	29.139
60	22.083
61	35.576
62	28.205
63	16.494
64	16.82
65	23.067
66	27.972
67	20.935
68	26.687
69	16.878
70	23.176
71	14.248
72	23.425
73	21.89
74	23.846
75	33.554
76	27.553
77	27.133
78	23.018
79	35.652
80	29.773
81	10.663
82	15.222
83	13.239
84	12.875
85	13.242
86	14.311
87	17.695
88	14.866
89	9.615
90	12.394
91	18.949
92	9.227
93	16.736
94	26.027
95	11.844
96	20.006
97	17.501
98	12.194
99	14.087
100	19.557
101	13.242
102	18.173
103	21.144
104	11.439
105	14.588
106	13.986
107	15.897
108	14.648
109	9.532
110	14.363
111	21.988
112	16.686
113	14.691
114	16.96
115	17.601
116	20.633
117	18.454
118	19.043
119	17.172
120	19.271
121	22.202
122	20.732
123	18.764
124	14.539
125	19.099
126	15.099
127	17.355
128	26.336
129	16.962
130	19.289
131	23.677
132	22.794
133	12.445
134	20.055
135	15.305
136	17.755
137	13.356
138	14.651
139	14.363
140	14.377
141	15.837

## Sheet: Supplementary Fig. 8
Supplementary Fig. 8
Wavelength (nm)	Absorbance
	0 min	5 min	10 min	15 min	20 min	25 min	30 min	35 min	40 min	45 min	50 min
200	2.00082	2.47498	2.21099	2.56328	2.35535	2.36179	2.33679	2.31529	2.17541	2.46788	2.14591
201	1.97367	2.43157	2.17556	2.51418	2.3171	2.32061	2.28741	2.27403	2.13277	2.41882	2.10103
202	1.94683	2.38873	2.14057	2.46571	2.27932	2.27994	2.2387	2.23326	2.09068	2.37039	2.05673
203	1.92032	2.34646	2.10601	2.41785	2.24198	2.23978	2.19065	2.19299	2.04914	2.32259	2.01303
204	1.89414	2.30475	2.0719	2.37062	2.20511	2.20013	2.14327	2.15321	2.00815	2.27542	1.96992
205	1.86828	2.26361	2.03822	2.324	2.1687	2.161	2.09655	2.11393	1.96771	2.22887	1.92741
206	1.84274	2.22304	2.00497	2.278	2.13274	2.12237	2.0505	2.07514	1.92782	2.18295	1.88548
207	1.81753	2.18304	1.97217	2.23263	2.09724	2.08426	2.00511	2.03685	1.88847	2.13766	1.84415
208	1.79265	2.1436	1.9398	2.18787	2.0622	2.04665	1.96039	1.99905	1.84968	2.09299	1.80341
209	1.76809	2.10473	1.90786	2.14374	2.02762	2.00956	1.91633	1.96174	1.81143	2.04896	1.76326
210	1.74385	2.06643	1.87637	2.10022	1.9935	1.97298	1.87294	1.92493	1.77373	2.00555	1.72371
211	1.71994	2.02869	1.84531	2.05733	1.95983	1.93691	1.83021	1.88862	1.73659	1.96277	1.68474
212	1.69635	1.99152	1.81468	2.01505	1.92663	1.90135	1.78815	1.85279	1.69999	1.92062	1.64637
213	1.67309	1.95492	1.7845	1.9734	1.89388	1.86631	1.74675	1.81746	1.66394	1.87909	1.60859
214	1.65016	1.91889	1.75475	1.93236	1.86159	1.83177	1.70602	1.78263	1.62844	1.83819	1.57141
215	1.62755	1.88342	1.72544	1.89195	1.82976	1.79775	1.66595	1.74829	1.59348	1.79793	1.53481
216	1.60526	1.84852	1.69656	1.85215	1.79838	1.76423	1.62655	1.71444	1.55908	1.75828	1.49881
217	1.5833	1.81419	1.66813	1.81298	1.76747	1.73123	1.58781	1.68109	1.52523	1.71927	1.4634
218	1.56166	1.78043	1.64012	1.77443	1.73701	1.69874	1.54974	1.64823	1.49192	1.68088	1.42858
219	1.54035	1.74723	1.61256	1.73649	1.70701	1.66676	1.51234	1.61587	1.45917	1.64313	1.39435
220	1.51936	1.71461	1.58543	1.69918	1.67747	1.63529	1.4756	1.584	1.42696	1.606	1.36072
221	1.4987	1.68254	1.55874	1.66248	1.64839	1.60433	1.43952	1.55262	1.3953	1.56949	1.32768
222	1.47836	1.65105	1.53249	1.62641	1.61977	1.57389	1.40411	1.52174	1.36419	1.53362	1.29523
223	1.45835	1.62012	1.50667	1.59095	1.5916	1.54395	1.36936	1.49135	1.33363	1.49837	1.26337
224	1.43866	1.58976	1.48129	1.55612	1.56389	1.51453	1.33528	1.46146	1.30362	1.46375	1.2321
225	1.4193	1.55997	1.45635	1.52191	1.53665	1.48562	1.30187	1.43206	1.27416	1.42976	1.20143
226	1.40026	1.53075	1.43184	1.48831	1.50985	1.45721	1.26912	1.40316	1.24525	1.3964	1.17135
227	1.38155	1.50209	1.40777	1.45534	1.48352	1.42932	1.23703	1.37474	1.21689	1.36366	1.14186
228	1.36316	1.474	1.38414	1.42299	1.45765	1.40194	1.20561	1.34683	1.18907	1.33155	1.11296
229	1.3451	1.44648	1.36095	1.39125	1.43223	1.37508	1.17486	1.31941	1.16181	1.30007	1.08466
230	1.32736	1.41953	1.33819	1.36014	1.40728	1.34872	1.14477	1.29248	1.13509	1.26922	1.05695
231	1.30994	1.39314	1.31586	1.32964	1.38278	1.32287	1.11534	1.26604	1.10892	1.239	1.02983
232	1.29285	1.36732	1.29398	1.29977	1.35874	1.29754	1.08658	1.2401	1.0833	1.2094	1.0033
233	1.27609	1.34207	1.27253	1.27052	1.33515	1.27272	1.05849	1.21466	1.05823	1.18043	0.97736
234	1.25965	1.31738	1.25152	1.24189	1.31203	1.2484	1.03106	1.18971	1.03371	1.15209	0.95202
235	1.24354	1.29326	1.23095	1.21387	1.28936	1.2246	1.0043	1.16525	1.00974	1.12438	0.92727
236	1.22775	1.26971	1.21081	1.18648	1.26716	1.20131	0.9782	1.14129	0.98632	1.09729	0.90311
237	1.21228	1.24673	1.19111	1.15971	1.24541	1.17853	0.95276	1.11782	0.96345	1.07084	0.87954
238	1.19714	1.22431	1.17184	1.13355	1.22412	1.15627	0.92799	1.09484	0.94112	1.04501	0.85656
239	1.18233	1.20247	1.15302	1.10802	1.20328	1.13451	0.90389	1.07236	0.91935	1.0198	0.83418
240	1.16784	1.18118	1.13463	1.08311	1.18291	1.11327	0.88045	1.05038	0.89812	0.99523	0.81239
241	1.15367	1.16047	1.11667	1.05881	1.16299	1.09253	0.85768	1.02888	0.87744	0.97128	0.79119
242	1.13983	1.14032	1.09916	1.03514	1.14354	1.07231	0.83557	1.00789	0.85732	0.94796	0.77059
243	1.12632	1.12075	1.08208	1.01209	1.12454	1.0526	0.81412	0.98738	0.83774	0.92527	0.75057
244	1.11313	1.10173	1.06544	0.98966	1.106	1.0334	0.79335	0.96737	0.81871	0.90321	0.73115
245	1.10026	1.08329	1.04923	0.96785	1.08791	1.01471	0.77323	0.94786	0.80023	0.88178	0.71232
246	1.08772	1.06541	1.03346	0.94665	1.07029	0.99653	0.75378	0.92884	0.78229	0.86097	0.69408
247	1.0755	1.04811	1.01813	0.92608	1.05312	0.97886	0.735	0.91031	0.76491	0.84079	0.67644
248	1.06361	1.03136	1.00323	0.90613	1.03641	0.96171	0.71688	0.89228	0.74808	0.82124	0.65938
249	1.05204	1.01519	0.98878	0.8868	1.02017	0.94506	0.69943	0.87474	0.73179	0.80231	0.64292
250	1.0408	0.99958	0.97475	0.86808	1.00437	0.92893	0.68264	0.85769	0.71606	0.78402	0.62705
251	1.02062	0.97968	0.95787	0.84448	0.98384	0.90037	0.66007	0.83146	0.69167	0.75608	0.60188
252	0.9997	0.96052	0.94167	0.82168	0.95701	0.87858	0.63807	0.80683	0.66756	0.72927	0.57802
253	0.98319	0.94212	0.92618	0.79972	0.93097	0.85692	0.61633	0.78234	0.64455	0.70378	0.55581
254	0.96745	0.9226	0.90619	0.77865	0.91002	0.83343	0.59515	0.75858	0.62381	0.67963	0.53503
255	0.95012	0.9056	0.88505	0.75639	0.8931	0.81068	0.57581	0.73689	0.60532	0.65743	0.51518
256	0.93257	0.88945	0.86505	0.73699	0.87815	0.78959	0.55885	0.71667	0.58849	0.63786	0.49618
257	0.91781	0.87418	0.8486	0.71859	0.86181	0.77116	0.54438	0.69641	0.57218	0.62281	0.47877
258	0.90615	0.8598	0.83401	0.70126	0.843	0.75539	0.53189	0.6771	0.55585	0.61235	0.4638
259	0.89223	0.84633	0.81829	0.68448	0.82609	0.73939	0.51944	0.66099	0.54051	0.60173	0.45259
260	0.87602	0.83386	0.80389	0.66844	0.81101	0.72394	0.50731	0.64852	0.52754	0.58871	0.44503
261	0.86154	0.82135	0.79256	0.65277	0.79589	0.71046	0.49703	0.63413	0.51574	0.57704	0.43827
262	0.85009	0.80933	0.7822	0.63853	0.78308	0.69818	0.4888	0.61932	0.5049	0.56727	0.4318
263	0.84016	0.79986	0.77288	0.62673	0.77398	0.68868	0.48386	0.60463	0.49599	0.55666	0.42557
264	0.83049	0.79146	0.76208	0.61626	0.766	0.68254	0.48105	0.59115	0.48914	0.54676	0.42099
265	0.82251	0.78422	0.75104	0.60716	0.75549	0.67643	0.47842	0.58046	0.48336	0.53955	0.41825
266	0.81736	0.77775	0.74155	0.59947	0.74587	0.67007	0.4771	0.57126	0.48112	0.53478	0.41831
267	0.81279	0.77105	0.735	0.59325	0.7397	0.66551	0.47793	0.56283	0.48395	0.53208	0.42072
268	0.80788	0.7667	0.73034	0.58849	0.73577	0.66424	0.48125	0.55704	0.48726	0.53184	0.42425
269	0.80395	0.76415	0.72681	0.58319	0.73371	0.6656	0.48649	0.55392	0.48929	0.53404	0.4295
270	0.80112	0.76285	0.72443	0.58134	0.73251	0.66875	0.49263	0.55078	0.49219	0.53705	0.4357
271	0.7987	0.76284	0.72326	0.58111	0.73301	0.67272	0.49957	0.54884	0.49698	0.54078	0.44247
272	0.79829	0.76412	0.72335	0.58251	0.73581	0.67819	0.50712	0.54917	0.50375	0.54592	0.44996
273	0.8011	0.76685	0.72482	0.58559	0.74029	0.6846	0.51468	0.55261	0.51111	0.55218	0.45704
274	0.80496	0.77109	0.72772	0.59044	0.74649	0.69124	0.52195	0.55905	0.51826	0.55909	0.46344
275	0.81106	0.77676	0.73199	0.59709	0.75288	0.69762	0.52835	0.56652	0.5248	0.56525	0.46901
276	0.81754	0.78395	0.73679	0.6055	0.75641	0.70274	0.53315	0.57367	0.52993	0.56956	0.4732
277	0.82275	0.79083	0.74145	0.61273	0.75901	0.70668	0.53682	0.58068	0.53389	0.57281	0.47634
278	0.82774	0.79698	0.74614	0.61833	0.76127	0.7096	0.53968	0.58709	0.53696	0.57522	0.47865
279	0.83209	0.80194	0.75086	0.62243	0.76291	0.71155	0.54174	0.59188	0.53915	0.57666	0.48023
280	0.83623	0.8063	0.7554	0.62615	0.76426	0.71321	0.54351	0.59602	0.54098	0.57775	0.48157
281	0.84014	0.81022	0.75941	0.62966	0.76529	0.71467	0.54508	0.59976	0.54258	0.57862	0.48274
282	0.84374	0.81377	0.76296	0.63279	0.76609	0.71592	0.54641	0.60308	0.54395	0.57925	0.48375
283	0.84665	0.81679	0.76608	0.63516	0.7666	0.71687	0.54743	0.6055	0.54497	0.57947	0.48449
284	0.84912	0.81946	0.76895	0.63707	0.76695	0.71771	0.54831	0.60735	0.54577	0.57948	0.48507
285	0.8514	0.82185	0.7714	0.63858	0.76712	0.71843	0.54904	0.60875	0.54634	0.57929	0.48552
286	0.85358	0.82408	0.77339	0.63965	0.76702	0.71896	0.54964	0.60964	0.54669	0.57879	0.48581
287	0.85562	0.82629	0.77532	0.64056	0.7669	0.71941	0.55023	0.61034	0.54701	0.57819	0.48604
288	0.85748	0.82857	0.77744	0.6414	0.76682	0.71987	0.55084	0.61088	0.54732	0.57754	0.48623
289	0.85951	0.83089	0.77974	0.64213	0.76676	0.72034	0.55144	0.61128	0.54762	0.57685	0.48636
290	0.86189	0.83321	0.78193	0.64292	0.76675	0.72083	0.55206	0.61165	0.54795	0.57617	0.48653
291	0.86443	0.83571	0.78377	0.64373	0.76681	0.72134	0.55271	0.61201	0.54829	0.57547	0.48671
292	0.86727	0.8385	0.78587	0.64457	0.76699	0.72195	0.55346	0.61242	0.5487	0.57482	0.4869
293	0.87033	0.84143	0.78833	0.64552	0.76718	0.72257	0.55429	0.61285	0.54917	0.57421	0.48705
294	0.87366	0.84462	0.79097	0.64665	0.76739	0.72327	0.5552	0.61337	0.54972	0.57369	0.48723
295	0.87713	0.84804	0.79376	0.64789	0.76772	0.72411	0.55622	0.61403	0.55036	0.57323	0.48745
296	0.88058	0.8515	0.79675	0.64917	0.76816	0.72502	0.55734	0.61475	0.55106	0.57279	0.48769
297	0.88423	0.85515	0.79983	0.65055	0.76875	0.72602	0.55853	0.61555	0.55182	0.57241	0.48799
298	0.88819	0.85909	0.803	0.65208	0.76944	0.72709	0.55979	0.61645	0.55263	0.57211	0.48834
299	0.89235	0.86324	0.80629	0.65373	0.77014	0.72821	0.56111	0.61741	0.55351	0.57189	0.48871
300	0.89674	0.86764	0.80979	0.65552	0.77097	0.72942	0.56253	0.61844	0.55449	0.57173	0.4891
301	0.90125	0.87227	0.81338	0.65741	0.77192	0.73075	0.56404	0.6195	0.55555	0.57163	0.48952
302	0.9058	0.87705	0.81713	0.65936	0.77293	0.73218	0.56564	0.62062	0.55666	0.57159	0.48995
303	0.91053	0.88196	0.82114	0.66137	0.77404	0.73367	0.5673	0.6218	0.55786	0.57162	0.49043
304	0.91545	0.88702	0.82527	0.66342	0.77522	0.73518	0.56899	0.62303	0.55909	0.57171	0.49092
305	0.92065	0.8922	0.82932	0.66561	0.7765	0.73678	0.57074	0.62433	0.5604	0.57188	0.49146
306	0.92599	0.89745	0.83348	0.6679	0.77782	0.73848	0.57257	0.62568	0.56176	0.57208	0.49201
307	0.93129	0.90275	0.83794	0.6703	0.77919	0.74033	0.57452	0.62712	0.56319	0.57232	0.49261
308	0.93681	0.90813	0.84253	0.6728	0.78072	0.74232	0.57655	0.62864	0.56471	0.57263	0.49327
309	0.94259	0.91364	0.8472	0.6754	0.78242	0.74434	0.57867	0.63017	0.5663	0.57299	0.49397
310	0.94829	0.91942	0.85192	0.67809	0.78413	0.74642	0.58085	0.63174	0.56794	0.57342	0.4947
311	0.95395	0.92538	0.85675	0.68092	0.7859	0.74863	0.58312	0.63337	0.56967	0.57393	0.4955
312	0.95982	0.93154	0.86181	0.68391	0.78783	0.751	0.58547	0.63508	0.57151	0.57451	0.49636
313	0.96596	0.93807	0.8671	0.68701	0.78999	0.75355	0.58792	0.63691	0.57348	0.5752	0.49727
314	0.97221	0.94482	0.87258	0.69022	0.79232	0.75622	0.59051	0.63882	0.57556	0.57599	0.49827
315	0.97866	0.95177	0.87826	0.69357	0.79473	0.75899	0.5932	0.64077	0.57773	0.57685	0.49936
316	0.98546	0.95876	0.88402	0.69698	0.79719	0.76196	0.59598	0.64274	0.58002	0.57778	0.50051
317	0.99237	0.96576	0.89009	0.70055	0.79987	0.76514	0.59887	0.64477	0.58244	0.57882	0.50174
318	0.99942	0.97297	0.89676	0.70427	0.80279	0.76842	0.60186	0.64688	0.58495	0.57995	0.50303
319	1.00659	0.9805	0.90338	0.70807	0.80581	0.77181	0.60498	0.64904	0.58753	0.58111	0.50438
320	1.01397	0.98821	0.90976	0.71196	0.80897	0.77536	0.60822	0.65132	0.59022	0.58236	0.50583
321	1.02162	0.99608	0.91636	0.716	0.81231	0.77906	0.61157	0.65372	0.59302	0.58372	0.50737
322	1.02958	1.00409	0.92345	0.72018	0.81583	0.78293	0.61502	0.65621	0.5959	0.58517	0.50898
323	1.03771	1.01235	0.93078	0.72442	0.81953	0.78699	0.61855	0.65878	0.5989	0.5867	0.51063
324	1.04602	1.02097	0.93813	0.72875	0.82331	0.79122	0.62217	0.66144	0.60202	0.58833	0.51233
325	1.05482	1.02985	0.94539	0.73328	0.82707	0.79556	0.62593	0.66422	0.60522	0.59005	0.51408
326	1.06396	1.03895	0.95289	0.73794	0.83098	0.80003	0.62981	0.66708	0.60852	0.59187	0.51589
327	1.07355	1.04825	0.96082	0.74279	0.83507	0.80467	0.63381	0.67	0.61192	0.59377	0.51776
328	1.08342	1.05792	0.9692	0.74784	0.8393	0.80947	0.63794	0.67303	0.61541	0.59577	0.51971
329	1.09309	1.0681	0.97767	0.75308	0.84372	0.81442	0.64222	0.67619	0.61901	0.59789	0.52173
330	1.10302	1.07869	0.9863	0.75846	0.84831	0.81949	0.64666	0.67946	0.62274	0.60011	0.52383
331	1.11347	1.08953	0.99528	0.76392	0.85307	0.82468	0.65121	0.68281	0.6266	0.60245	0.52602
332	1.12452	1.10047	1.00452	0.76951	0.85797	0.83002	0.65589	0.68626	0.63059	0.60489	0.52827
333	1.13623	1.11169	1.01393	0.7753	0.86301	0.83548	0.66072	0.68985	0.63468	0.60741	0.53058
334	1.14824	1.12303	1.02344	0.7812	0.86823	0.84103	0.66566	0.69353	0.63886	0.61001	0.53295
335	1.16032	1.1345	1.03303	0.78707	0.87358	0.84665	0.6707	0.69723	0.64314	0.61265	0.53535
336	1.17246	1.14615	1.04291	0.79312	0.879	0.85239	0.67586	0.70101	0.64749	0.61537	0.53779
337	1.18467	1.15789	1.05309	0.79936	0.88452	0.85826	0.68112	0.70488	0.65191	0.61817	0.54028
338	1.19725	1.17046	1.06343	0.80561	0.89012	0.86419	0.68642	0.70881	0.65637	0.62102	0.54279
339	1.21021	1.18339	1.07379	0.81189	0.89581	0.87021	0.69178	0.71277	0.6609	0.62395	0.54533
340	1.2234	1.19568	1.08415	0.81826	0.90152	0.87626	0.69721	0.71677	0.66548	0.62694	0.54788
341	1.23671	1.20757	1.0945	0.82474	0.90716	0.88229	0.70268	0.7208	0.67009	0.62997	0.55046
342	1.25037	1.22001	1.10494	0.8313	0.91287	0.8884	0.70822	0.72484	0.67478	0.63302	0.55307
343	1.26429	1.2328	1.11525	0.83787	0.9186	0.89454	0.71379	0.72889	0.6795	0.63612	0.55569
344	1.27831	1.24632	1.12536	0.84448	0.92432	0.90061	0.71941	0.73294	0.6842	0.63928	0.55833
345	1.29229	1.2601	1.13552	0.85111	0.93007	0.90666	0.72503	0.73699	0.68893	0.64249	0.56096
346	1.30614	1.27349	1.14577	0.85775	0.93586	0.91274	0.73067	0.74102	0.69369	0.64573	0.5636
347	1.32007	1.2861	1.15621	0.86428	0.94157	0.91884	0.73633	0.745	0.69849	0.64901	0.56623
348	1.33423	1.29876	1.16669	0.8708	0.94725	0.92488	0.74204	0.74898	0.70334	0.65233	0.56889
349	1.34825	1.31222	1.1771	0.87734	0.95293	0.93087	0.74776	0.753	0.70819	0.6557	0.57156
350	1.36213	1.32639	1.18732	0.88392	0.95866	0.93686	0.75349	0.75701	0.71299	0.65908	0.57422
351	1.37678	1.34042	1.19739	0.89048	0.9644	0.94288	0.75924	0.76099	0.7178	0.66252	0.57689
352	1.39192	1.35414	1.20751	0.897	0.9701	0.94894	0.76499	0.76497	0.72264	0.666	0.57955
353	1.40676	1.36753	1.21778	0.90362	0.97573	0.95487	0.77072	0.76894	0.72746	0.66949	0.58222
354	1.42119	1.38072	1.22799	0.9103	0.98135	0.96072	0.77646	0.7729	0.73226	0.67301	0.58488
355	1.43539	1.39354	1.23818	0.91689	0.987	0.96661	0.78225	0.77684	0.73706	0.67659	0.58755
356	1.4499	1.40642	1.24805	0.92344	0.99262	0.97255	0.788	0.78081	0.74184	0.68021	0.59022
357	1.46521	1.4199	1.25751	0.93001	0.99821	0.97845	0.79375	0.78481	0.74666	0.68388	0.59289
358	1.48057	1.43378	1.26705	0.93656	1.0038	0.98426	0.79953	0.7888	0.75151	0.6876	0.59553
359	1.49561	1.44786	1.27677	0.94307	1.00935	0.98996	0.80531	0.79279	0.75639	0.69138	0.59817
360	1.51054	1.46213	1.28621	0.94949	1.01487	0.99565	0.8111	0.79676	0.76127	0.69522	0.60082
361	1.52539	1.47632	1.29544	0.95585	1.02036	1.00132	0.81691	0.80073	0.76614	0.6991	0.60347
362	1.54009	1.4899	1.30466	0.96222	1.02575	1.00693	0.82269	0.80471	0.77099	0.70304	0.60608
363	1.55467	1.50318	1.31391	0.96853	1.03107	1.0125	0.82843	0.80871	0.77581	0.707	0.60867
364	1.56907	1.51678	1.32315	0.97474	1.0364	1.01803	0.83412	0.8127	0.78061	0.71097	0.61128
365	1.58355	1.53041	1.33218	0.98082	1.04169	1.02348	0.83979	0.81664	0.78538	0.71495	0.61389
366	1.59824	1.54358	1.3408	0.98685	1.04693	1.02886	0.84543	0.82053	0.79015	0.71897	0.61652
367	1.6128	1.55686	1.34917	0.99287	1.05216	1.03415	0.85104	0.82436	0.7949	0.72302	0.61915
368	1.6271	1.56987	1.35736	0.99884	1.05728	1.0393	0.85664	0.82813	0.79959	0.7271	0.62176
369	1.64139	1.58302	1.36544	1.00475	1.06228	1.04436	0.86214	0.83186	0.80421	0.73116	0.62433
370	1.65578	1.59653	1.37353	1.01069	1.06722	1.04935	0.86758	0.83558	0.8088	0.73525	0.62686
371	1.66977	1.60969	1.38169	1.01653	1.07211	1.05429	0.873	0.83929	0.81335	0.73933	0.62938
372	1.68335	1.62261	1.38979	1.0222	1.07695	1.05915	0.87836	0.84294	0.81784	0.74337	0.63188
373	1.69698	1.63563	1.39763	1.02782	1.08174	1.06397	0.88366	0.84655	0.82227	0.7474	0.63435
374	1.71074	1.64859	1.40509	1.03341	1.08645	1.06873	0.88891	0.85012	0.82665	0.75142	0.63681
375	1.72431	1.66134	1.41232	1.03889	1.09104	1.07334	0.89409	0.85364	0.831	0.75536	0.63924
376	1.73756	1.67407	1.41956	1.04425	1.09555	1.07783	0.89922	0.85708	0.83528	0.75924	0.6416
377	1.75024	1.68677	1.427	1.04956	1.09994	1.08229	0.90425	0.86045	0.83949	0.76309	0.64391
378	1.76292	1.6991	1.4343	1.05475	1.10424	1.08668	0.90916	0.86374	0.84361	0.76685	0.64616
379	1.77573	1.71079	1.44132	1.05978	1.10848	1.09096	0.91396	0.86695	0.8476	0.77053	0.64835
380	1.78842	1.72215	1.44828	1.06476	1.11255	1.09508	0.91871	0.87013	0.85153	0.77413	0.65053
381	1.80085	1.73329	1.45521	1.06964	1.11645	1.09904	0.92335	0.87327	0.8554	0.77764	0.65267
382	1.81297	1.74433	1.46209	1.07437	1.1203	1.10293	0.92788	0.87635	0.85917	0.78106	0.65477
383	1.82459	1.75531	1.46898	1.07901	1.1241	1.10676	0.93236	0.87937	0.86286	0.78441	0.65682
384	1.83572	1.76592	1.47567	1.08356	1.12782	1.11051	0.93673	0.88229	0.86642	0.78764	0.6588
385	1.84661	1.77623	1.48204	1.08802	1.13146	1.11415	0.94095	0.88513	0.86992	0.79075	0.66073
386	1.85742	1.78639	1.4883	1.09243	1.13504	1.11769	0.94513	0.88795	0.8734	0.79375	0.66263
387	1.86783	1.79615	1.49445	1.09672	1.1385	1.12117	0.9492	0.89068	0.87678	0.79666	0.66448
388	1.87794	1.80539	1.50036	1.10085	1.1419	1.12458	0.95314	0.89333	0.88007	0.79948	0.66627
389	1.88786	1.81425	1.50597	1.10489	1.14524	1.12786	0.95696	0.89595	0.88328	0.80218	0.66804
390	1.89708	1.82306	1.51143	1.10883	1.14844	1.1311	0.96071	0.8985	0.88637	0.80476	0.66977
391	1.90564	1.83191	1.51692	1.11259	1.15149	1.13421	0.96434	0.90099	0.88934	0.8072	0.67143
392	1.91407	1.84057	1.5227	1.11625	1.15452	1.13723	0.96789	0.90349	0.89224	0.80959	0.67305
393	1.92221	1.84865	1.5281	1.11988	1.15736	1.14011	0.9713	0.90588	0.89501	0.81183	0.67462
394	1.93004	1.85625	1.5331	1.12341	1.16007	1.1429	0.97455	0.90817	0.89764	0.81391	0.67615
395	1.9373	1.86358	1.53803	1.12674	1.16279	1.14558	0.97769	0.91042	0.90018	0.81584	0.67762
396	1.94394	1.87062	1.54289	1.12995	1.16542	1.14814	0.9807	0.91258	0.90262	0.81766	0.67904
397	1.95034	1.87719	1.54745	1.13302	1.16784	1.15057	0.98351	0.91459	0.9049	0.81933	0.68039
398	1.95657	1.88344	1.55194	1.13594	1.17003	1.15286	0.9862	0.9165	0.90706	0.82085	0.68166
399	1.96222	1.88927	1.55633	1.13859	1.17198	1.15494	0.9887	0.91823	0.90906	0.82216	0.68282
400	1.96731	1.89462	1.56038	1.14096	1.17376	1.15683	0.99101	0.91981	0.91088	0.82328	0.68387
401	1.97177	1.89943	1.56393	1.14309	1.17534	1.15855	0.99311	0.92125	0.91249	0.82424	0.6848
402	1.97564	1.90377	1.56727	1.14505	1.17672	1.16007	0.995	0.92258	0.91395	0.82503	0.68564
403	1.97904	1.90774	1.57042	1.14679	1.17784	1.1613	0.99666	0.92373	0.91522	0.82562	0.68638
404	1.98196	1.91121	1.57311	1.14838	1.17873	1.16233	0.99813	0.92474	0.91628	0.82602	0.68702
405	1.98433	1.91405	1.57547	1.14978	1.17939	1.1632	0.9994	0.92559	0.91717	0.82623	0.68756
406	1.986	1.91641	1.57777	1.15089	1.17981	1.16384	1.00045	0.92625	0.91785	0.8262	0.68797
407	1.98698	1.91835	1.5798	1.15174	1.18001	1.16425	1.00128	0.92676	0.91835	0.82596	0.68826
408	1.98739	1.91983	1.58128	1.15233	1.17995	1.16438	1.00184	0.92709	0.91864	0.82554	0.68844
409	1.9871	1.9208	1.58243	1.15269	1.17961	1.16428	1.00215	0.92726	0.91873	0.82496	0.68853
410	1.98623	1.92123	1.58339	1.15283	1.17907	1.16402	1.00226	0.92733	0.91868	0.82427	0.68853
411	1.98488	1.92094	1.58408	1.15273	1.17843	1.16357	1.00212	0.92729	0.91847	0.82343	0.68845
412	1.98281	1.92003	1.58445	1.15238	1.17766	1.16292	1.00172	0.92712	0.91804	0.82241	0.68827
413	1.97995	1.91854	1.58438	1.1518	1.17665	1.16201	1.00109	0.92681	0.91738	0.82122	0.68798
414	1.97642	1.9162	1.58385	1.15095	1.17529	1.16076	1.00015	0.9263	0.91647	0.81981	0.68753
415	1.97234	1.91311	1.58286	1.14978	1.17359	1.15925	0.99889	0.9256	0.91533	0.8182	0.68692
416	1.96766	1.90938	1.58146	1.14827	1.17166	1.15755	0.99735	0.92473	0.91396	0.8164	0.68619
417	1.96202	1.90501	1.57979	1.14652	1.16953	1.15557	0.99554	0.92371	0.91235	0.81439	0.68537
418	1.95566	1.89997	1.5775	1.14446	1.16708	1.15329	0.99341	0.92251	0.91044	0.81215	0.68441
419	1.9487	1.89425	1.57431	1.14209	1.16429	1.15077	0.991	0.92114	0.90829	0.80972	0.68329
420	1.94121	1.88777	1.57086	1.13942	1.16115	1.14794	0.98824	0.91958	0.90591	0.80709	0.68199
421	1.93307	1.88064	1.56741	1.13646	1.15768	1.14478	0.98516	0.91777	0.90325	0.80423	0.6805
422	1.92426	1.87295	1.56356	1.1332	1.15393	1.14137	0.98179	0.91573	0.90032	0.80116	0.67885
423	1.91481	1.86463	1.55901	1.12962	1.14988	1.13764	0.97815	0.91348	0.89714	0.79786	0.67704
424	1.90485	1.85565	1.55391	1.12579	1.14548	1.13355	0.97424	0.911	0.89369	0.79438	0.67509
425	1.89435	1.84607	1.54848	1.12173	1.14083	1.12916	0.97005	0.90831	0.89001	0.79072	0.67302
426	1.883	1.83591	1.54296	1.11733	1.13603	1.12451	0.96555	0.9054	0.88609	0.78685	0.67081
427	1.87093	1.8252	1.537	1.11261	1.13098	1.11956	0.9608	0.90229	0.88193	0.78278	0.66845
428	1.85812	1.814	1.5304	1.10757	1.12565	1.11432	0.95582	0.89899	0.87757	0.77856	0.66595
429	1.84476	1.80218	1.52316	1.10222	1.12004	1.10879	0.95059	0.89549	0.873	0.77415	0.6633
430	1.83145	1.78956	1.51561	1.09655	1.11414	1.10296	0.94505	0.89177	0.86822	0.76956	0.6605
431	1.81779	1.77626	1.50776	1.09058	1.10796	1.09688	0.93927	0.88786	0.86324	0.76481	0.65756
432	1.80355	1.76243	1.49938	1.0844	1.10154	1.09056	0.93327	0.88377	0.85804	0.7599	0.65447
433	1.78868	1.74827	1.49048	1.07798	1.09489	1.08399	0.92705	0.87948	0.85264	0.75485	0.65126
434	1.77295	1.7336	1.48113	1.07121	1.08801	1.07717	0.92057	0.87494	0.84703	0.74965	0.64793
435	1.75663	1.71852	1.47139	1.06416	1.08082	1.07012	0.91387	0.8702	0.84121	0.74431	0.64447
436	1.74006	1.70314	1.46137	1.05702	1.07334	1.06286	0.90696	0.8653	0.83519	0.73888	0.64087
437	1.72339	1.68739	1.45085	1.0496	1.06564	1.05534	0.89981	0.8602	0.829	0.73335	0.63717
438	1.70668	1.67132	1.43976	1.04186	1.05773	1.04753	0.89245	0.85492	0.82263	0.7277	0.63335
439	1.68953	1.65427	1.42833	1.03397	1.04959	1.03951	0.88494	0.84949	0.81614	0.72195	0.62941
440	1.67185	1.63672	1.41665	1.02593	1.04123	1.03131	0.8773	0.84392	0.80953	0.71611	0.62538
441	1.65393	1.61966	1.40478	1.01771	1.03272	1.02298	0.86953	0.83821	0.80284	0.7102	0.62128
442	1.63592	1.603	1.39277	1.0093	1.02415	1.01453	0.86165	0.83237	0.79605	0.70423	0.6171
443	1.61759	1.58587	1.38049	1.00072	1.01544	1.00588	0.85367	0.82641	0.78914	0.69823	0.61282
444	1.59895	1.5684	1.36815	0.99202	1.00656	0.99708	0.84564	0.82036	0.78214	0.69221	0.60847
445	1.58015	1.55015	1.35577	0.98316	0.99759	0.98822	0.83755	0.81416	0.77511	0.68614	0.60406
446	1.5614	1.53149	1.34315	0.97411	0.98848	0.97925	0.82939	0.80784	0.76801	0.68003	0.5996
447	1.5429	1.51311	1.33032	0.96494	0.97928	0.97015	0.8212	0.80145	0.76084	0.67392	0.59509
448	1.52452	1.4956	1.31719	0.95578	0.9701	0.96098	0.81299	0.79504	0.75362	0.66783	0.59053
449	1.50611	1.47826	1.30385	0.94664	0.9609	0.95178	0.80475	0.78857	0.74634	0.66173	0.58594
450	1.48798	1.46028	1.2904	0.9374	0.95161	0.94257	0.7965	0.78203	0.73905	0.65565	0.58133
451	1.47024	1.44167	1.27698	0.92809	0.94226	0.93335	0.78828	0.77547	0.73183	0.64963	0.57671
452	1.45202	1.42324	1.26359	0.91877	0.93287	0.92405	0.7801	0.7689	0.72465	0.64368	0.57209
453	1.43348	1.40517	1.25012	0.90949	0.92349	0.91469	0.77198	0.76229	0.7175	0.6378	0.56744
454	1.41539	1.38756	1.23642	0.90013	0.91417	0.90542	0.76392	0.75567	0.7104	0.63202	0.56278
455	1.39795	1.37038	1.2227	0.89073	0.9049	0.89622	0.75592	0.74908	0.70338	0.62634	0.55814
456	1.38107	1.35395	1.20891	0.88144	0.89564	0.887	0.74799	0.74255	0.69643	0.62074	0.55351
457	1.36419	1.33789	1.19533	0.87222	0.88641	0.87776	0.74018	0.736	0.68955	0.61521	0.5489
458	1.3468	1.32158	1.18216	0.86303	0.87724	0.86852	0.73245	0.72943	0.68271	0.60975	0.54433
459	1.32968	1.30514	1.169	0.8539	0.86815	0.8594	0.72479	0.7229	0.67594	0.60439	0.5398
460	1.31325	1.28874	1.15572	0.84486	0.85918	0.85045	0.71726	0.71645	0.66927	0.59916	0.53534
461	1.29719	1.27244	1.14274	0.83595	0.8503	0.84161	0.70987	0.71008	0.66272	0.59404	0.53096
462	1.28131	1.2565	1.13003	0.82716	0.84158	0.8329	0.70259	0.70379	0.65627	0.58905	0.52664
463	1.26577	1.24143	1.11741	0.81847	0.83305	0.82438	0.69545	0.69758	0.64994	0.58417	0.52241
464	1.25076	1.22692	1.10487	0.80996	0.82469	0.81601	0.68846	0.69146	0.64373	0.57941	0.51827
465	1.23642	1.2124	1.09246	0.80168	0.8165	0.80781	0.68163	0.68541	0.63768	0.57478	0.5142
466	1.22244	1.19817	1.08038	0.79365	0.80858	0.79984	0.67497	0.67946	0.63182	0.5703	0.51022
467	1.20853	1.18483	1.06871	0.78585	0.80087	0.79209	0.66849	0.67365	0.62606	0.56596	0.50631
468	1.19506	1.17184	1.05741	0.77822	0.79333	0.78453	0.6622	0.668	0.62045	0.56173	0.50249
469	1.18223	1.15948	1.04652	0.77079	0.78606	0.77726	0.65607	0.66255	0.61503	0.55763	0.49881
470	1.16974	1.14723	1.03591	0.76356	0.77904	0.77027	0.65013	0.65724	0.60979	0.55368	0.49525
471	1.15736	1.13485	1.02552	0.75644	0.77221	0.76349	0.64438	0.65207	0.60473	0.54983	0.4918
472	1.14549	1.1231	1.01539	0.74956	0.7656	0.75692	0.63878	0.64703	0.59982	0.5461	0.48844
473	1.13423	1.11191	1.00554	0.74297	0.75925	0.75056	0.63336	0.6421	0.59507	0.54248	0.48519
474	1.12325	1.10094	0.99613	0.7366	0.7531	0.74441	0.62812	0.6373	0.59048	0.53897	0.48206
475	1.1125	1.0902	0.98729	0.73044	0.74719	0.73848	0.62308	0.63271	0.58607	0.53555	0.47902
476	1.10214	1.07973	0.97888	0.72455	0.74152	0.73282	0.61823	0.62827	0.58183	0.53226	0.4761
477	1.09226	1.06949	0.97073	0.7189	0.7361	0.72744	0.61359	0.62397	0.57775	0.52909	0.47333
478	1.08305	1.05941	0.96264	0.71345	0.73095	0.72226	0.60917	0.61985	0.57385	0.52602	0.47071
479	1.07398	1.04974	0.95486	0.70821	0.72596	0.71727	0.60494	0.61593	0.57011	0.52307	0.4682
480	1.06492	1.04075	0.94747	0.70319	0.7211	0.71245	0.60088	0.61217	0.5665	0.52021	0.46577
481	1.05602	1.03224	0.94022	0.69829	0.71647	0.70785	0.59694	0.60848	0.56302	0.51743	0.46342
482	1.04733	1.02399	0.93313	0.69352	0.71209	0.70347	0.59317	0.60484	0.55966	0.51475	0.46113
483	1.03898	1.01595	0.92627	0.68895	0.7079	0.69925	0.58957	0.6013	0.55643	0.51213	0.45892
484	1.03118	1.00813	0.91963	0.68457	0.70387	0.69518	0.58609	0.59788	0.55334	0.50956	0.45678
485	1.0239	1.00075	0.91334	0.68038	0.69997	0.69127	0.58279	0.59458	0.5504	0.50706	0.45474
486	1.01696	0.9938	0.90745	0.67633	0.69621	0.68751	0.57967	0.59137	0.54757	0.50467	0.45277
487	1.01016	0.98715	0.90179	0.67238	0.69255	0.68389	0.57669	0.58823	0.54481	0.50233	0.45086
488	1.0037	0.98082	0.89644	0.6686	0.68902	0.68041	0.57383	0.58518	0.54217	0.50006	0.44901
489	0.99761	0.97501	0.89145	0.66502	0.6856	0.67709	0.57111	0.58227	0.53963	0.49785	0.44723
490	0.99187	0.96973	0.8867	0.66163	0.68236	0.67394	0.56857	0.57952	0.53723	0.49575	0.44553
491	0.98668	0.96462	0.88213	0.6584	0.67931	0.67088	0.56616	0.5769	0.53496	0.49374	0.44391
492	0.98205	0.95964	0.87784	0.65535	0.67646	0.668	0.56393	0.57443	0.53283	0.49182	0.44237
493	0.97766	0.95486	0.87367	0.65246	0.67371	0.6653	0.56183	0.57201	0.53082	0.48995	0.44091
494	0.97343	0.95056	0.86981	0.64971	0.67113	0.66277	0.55987	0.56969	0.52893	0.48816	0.43953
495	0.96936	0.94668	0.8663	0.64708	0.6687	0.6604	0.55804	0.56747	0.52713	0.48647	0.43823
496	0.96566	0.94296	0.86296	0.6446	0.66635	0.65818	0.55632	0.56535	0.52543	0.48488	0.437
497	0.96241	0.93948	0.85971	0.64221	0.66407	0.65606	0.55468	0.56331	0.52379	0.48333	0.43581
498	0.95934	0.93644	0.85666	0.6399	0.6619	0.65402	0.55313	0.56136	0.52225	0.48183	0.43466
499	0.95621	0.93354	0.85368	0.63765	0.65979	0.65203	0.55161	0.55947	0.52076	0.48035	0.43355
500	0.95326	0.93075	0.85078	0.63557	0.6578	0.65016	0.55018	0.55767	0.51935	0.47894	0.4325
501	0.95049	0.92821	0.84808	0.63368	0.65597	0.64842	0.54886	0.55599	0.51803	0.47761	0.43154
502	0.94792	0.92592	0.84566	0.63191	0.65423	0.64676	0.54763	0.5544	0.51683	0.47635	0.43065
503	0.94555	0.92373	0.84338	0.6302	0.65252	0.64515	0.54647	0.55289	0.51569	0.47515	0.4298
504	0.94339	0.92154	0.84112	0.62862	0.65092	0.64365	0.54538	0.55151	0.51462	0.47402	0.42899
505	0.94129	0.91945	0.839	0.62713	0.64938	0.64222	0.54435	0.5502	0.5136	0.47294	0.42823
506	0.93928	0.91752	0.837	0.62574	0.64792	0.64087	0.54337	0.54901	0.51263	0.47192	0.4275
507	0.93733	0.91564	0.83502	0.62445	0.64655	0.6396	0.54244	0.54793	0.51174	0.471	0.42682
508	0.93532	0.91372	0.83321	0.62322	0.64525	0.63837	0.54153	0.54691	0.51089	0.47017	0.42618
509	0.93338	0.91183	0.83155	0.62206	0.64404	0.63717	0.54064	0.54595	0.51008	0.46939	0.4256
510	0.93157	0.90994	0.82993	0.62092	0.64288	0.636	0.53978	0.54502	0.5093	0.46861	0.42505
511	0.92957	0.90799	0.82822	0.61979	0.64166	0.63481	0.5389	0.54407	0.50848	0.46778	0.42448
512	0.92755	0.90607	0.82642	0.61867	0.64042	0.6336	0.53802	0.54314	0.50763	0.46694	0.42387
513	0.92573	0.90421	0.82458	0.61755	0.63917	0.63236	0.53712	0.5422	0.50679	0.46611	0.42324
514	0.92395	0.90225	0.82271	0.61637	0.63785	0.63107	0.53617	0.54119	0.50593	0.46527	0.42259
515	0.92194	0.90016	0.8208	0.61516	0.63654	0.62984	0.53525	0.54017	0.50505	0.46444	0.42197
516	0.91978	0.89797	0.81885	0.61392	0.63523	0.62861	0.53431	0.53912	0.50412	0.4636	0.42136
517	0.9175	0.8956	0.81686	0.61264	0.63382	0.62726	0.53331	0.53803	0.50316	0.46274	0.42072
518	0.91526	0.89324	0.81486	0.61133	0.63234	0.62584	0.53228	0.53694	0.50218	0.46185	0.42004
519	0.913	0.89088	0.81279	0.60999	0.63081	0.62438	0.5312	0.53581	0.50117	0.46095	0.41932
520	0.91058	0.88838	0.81057	0.60855	0.62922	0.62284	0.53007	0.5346	0.50009	0.45999	0.41857
521	0.90809	0.88584	0.80827	0.60707	0.62766	0.6213	0.52893	0.53338	0.49899	0.45901	0.41781
522	0.90546	0.88323	0.80588	0.60558	0.62605	0.61973	0.52775	0.53218	0.49785	0.45803	0.41705
523	0.90268	0.88047	0.80335	0.60405	0.62435	0.61808	0.52649	0.53098	0.49667	0.45703	0.41627
524	0.89976	0.87764	0.80074	0.60246	0.62261	0.61636	0.52518	0.52975	0.49548	0.45601	0.41549
525	0.89664	0.87471	0.79805	0.60081	0.62081	0.61457	0.52379	0.52847	0.49424	0.45497	0.41471
526	0.89336	0.87153	0.79521	0.59905	0.61892	0.61266	0.52234	0.52716	0.49292	0.45387	0.41387
527	0.88996	0.86812	0.79211	0.59718	0.61694	0.61068	0.52083	0.5258	0.49154	0.45272	0.41296
528	0.88643	0.86449	0.78885	0.59525	0.61488	0.60862	0.51924	0.52434	0.49009	0.45151	0.412
529	0.8827	0.86065	0.78545	0.59319	0.61271	0.60647	0.51755	0.5228	0.48856	0.45025	0.41099
530	0.87872	0.85665	0.78199	0.59103	0.61045	0.60426	0.5158	0.52124	0.48696	0.44896	0.40995
531	0.87448	0.85254	0.77841	0.58879	0.60812	0.60195	0.51399	0.51964	0.48531	0.44762	0.4089
532	0.87007	0.84826	0.77462	0.58644	0.60571	0.59952	0.51207	0.5179	0.48358	0.44619	0.40783
533	0.86547	0.84378	0.7707	0.58399	0.60316	0.59696	0.51002	0.51608	0.48179	0.44468	0.4067
534	0.86065	0.83903	0.76668	0.58142	0.6005	0.59431	0.50789	0.51422	0.47992	0.44313	0.4055
535	0.85568	0.83414	0.76262	0.57882	0.59778	0.59158	0.50573	0.5123	0.47802	0.44156	0.40427
536	0.85065	0.82921	0.75851	0.5762	0.59504	0.58883	0.50354	0.51032	0.47612	0.43997	0.40303
537	0.84561	0.82415	0.7543	0.57352	0.59227	0.58606	0.50132	0.50831	0.47419	0.43834	0.40178
538	0.84048	0.819	0.75003	0.57077	0.58943	0.58326	0.49906	0.50624	0.47223	0.43667	0.40047
539	0.83522	0.81391	0.74577	0.56798	0.58652	0.58037	0.49678	0.50411	0.47024	0.43497	0.39912
540	0.8299	0.80879	0.74147	0.56515	0.58359	0.57745	0.4945	0.50196	0.46825	0.43327	0.39778
541	0.82462	0.80355	0.73708	0.56229	0.58066	0.57451	0.4922	0.49986	0.46621	0.43155	0.39644
542	0.81929	0.79826	0.73257	0.55937	0.57768	0.57152	0.48986	0.49772	0.46413	0.4298	0.39508
543	0.81384	0.79291	0.72796	0.55637	0.57461	0.56845	0.48748	0.49549	0.46202	0.428	0.39368
544	0.80828	0.78747	0.72326	0.55335	0.57149	0.56534	0.48509	0.49322	0.45991	0.42617	0.39227
545	0.80269	0.78194	0.71843	0.55031	0.56834	0.56222	0.48267	0.49092	0.45779	0.42431	0.39085
546	0.79711	0.77637	0.71359	0.54723	0.56519	0.55908	0.48024	0.48862	0.45567	0.42243	0.38944
547	0.79147	0.77084	0.70887	0.54416	0.56205	0.55598	0.47782	0.48633	0.45357	0.42058	0.38805
548	0.78577	0.76535	0.70408	0.54113	0.55888	0.55288	0.47541	0.484	0.45146	0.41874	0.38666
549	0.77998	0.7598	0.69921	0.53807	0.55567	0.54975	0.47297	0.48166	0.44932	0.4169	0.38525
550	0.77409	0.75415	0.69429	0.53487	0.55245	0.54655	0.47052	0.47931	0.44714	0.41507	0.38379
551	0.7682	0.74847	0.68932	0.53164	0.54922	0.54331	0.46805	0.47691	0.44494	0.41322	0.3823
552	0.76236	0.74273	0.68434	0.52842	0.54595	0.54	0.46554	0.47445	0.44272	0.41132	0.38078
553	0.75644	0.73693	0.67934	0.52517	0.54262	0.53665	0.46298	0.47196	0.44048	0.4094	0.37924
554	0.75047	0.73113	0.67427	0.5219	0.53926	0.5333	0.46041	0.46947	0.4382	0.40747	0.37771
555	0.74452	0.72537	0.66915	0.5186	0.53593	0.52997	0.45786	0.46699	0.43593	0.40554	0.37619
556	0.73857	0.71963	0.664	0.51527	0.53262	0.52665	0.45533	0.46448	0.43367	0.40361	0.37468
557	0.73266	0.7139	0.6589	0.51191	0.52931	0.52334	0.4528	0.46195	0.43143	0.4017	0.37317
558	0.72683	0.70815	0.65386	0.50859	0.52603	0.52007	0.45029	0.45946	0.42923	0.39982	0.3717
559	0.72106	0.70244	0.64888	0.50532	0.52277	0.51686	0.44782	0.457	0.42706	0.398	0.37023
560	0.7153	0.69683	0.64391	0.50206	0.51954	0.51369	0.44539	0.45455	0.42491	0.3962	0.36878
561	0.70943	0.69132	0.63892	0.49881	0.51636	0.51055	0.44297	0.45209	0.42274	0.3944	0.36733
562	0.70356	0.68588	0.63398	0.49557	0.51322	0.50744	0.44054	0.44963	0.42057	0.39258	0.36587
563	0.69798	0.68041	0.62913	0.49235	0.51006	0.50439	0.43813	0.44716	0.41843	0.39076	0.36441
564	0.69265	0.67499	0.62437	0.48919	0.5069	0.50133	0.43575	0.44471	0.41631	0.38896	0.36297
565	0.68736	0.66975	0.61977	0.48612	0.50383	0.49829	0.43341	0.44229	0.41422	0.3872	0.3616
566	0.68209	0.66466	0.61517	0.48307	0.50086	0.49529	0.43113	0.43993	0.41217	0.38546	0.36023
567	0.67681	0.65973	0.61061	0.48002	0.49794	0.49231	0.4289	0.43763	0.41016	0.38372	0.35887
568	0.67161	0.65482	0.60618	0.477	0.49509	0.48938	0.42671	0.43538	0.40821	0.38201	0.35755
569	0.66656	0.64988	0.60177	0.47404	0.49227	0.48653	0.42455	0.43315	0.4063	0.38033	0.35625
570	0.66152	0.64496	0.59739	0.47109	0.48947	0.48372	0.42241	0.43091	0.4044	0.37866	0.35495
571	0.65646	0.64011	0.59315	0.46816	0.4867	0.48096	0.42031	0.42869	0.40255	0.37702	0.35366
572	0.65148	0.6353	0.58893	0.46533	0.48402	0.47825	0.41829	0.42648	0.40073	0.37539	0.35242
573	0.64663	0.63049	0.58469	0.46255	0.48136	0.47557	0.41631	0.42428	0.3989	0.3738	0.3512
574	0.64182	0.62569	0.58049	0.45982	0.47869	0.47294	0.41435	0.42214	0.3971	0.37224	0.35
575	0.63702	0.62093	0.57638	0.45715	0.47609	0.47037	0.41238	0.42005	0.39532	0.3707	0.34883
576	0.63222	0.61622	0.57236	0.45447	0.47352	0.46786	0.4104	0.41796	0.39354	0.36918	0.3477
577	0.62747	0.61158	0.56839	0.45178	0.47098	0.46537	0.40843	0.41589	0.39177	0.36768	0.34658
578	0.62264	0.60694	0.56442	0.44911	0.46849	0.46288	0.40647	0.41383	0.39	0.3662	0.34544
579	0.61776	0.60223	0.56046	0.44643	0.46603	0.46038	0.40446	0.41176	0.38821	0.36469	0.34425
580	0.6129	0.59752	0.55651	0.44373	0.46362	0.45792	0.40242	0.40968	0.38641	0.36316	0.34307
581	0.60814	0.59287	0.55257	0.44105	0.46127	0.45549	0.4004	0.40763	0.38462	0.36163	0.34192
582	0.60344	0.58831	0.54869	0.43844	0.45895	0.45314	0.39841	0.40563	0.38286	0.36009	0.34079
583	0.59877	0.58383	0.54489	0.43594	0.45664	0.45083	0.39646	0.40367	0.38113	0.35858	0.33969
584	0.5942	0.57946	0.54121	0.43358	0.45443	0.44859	0.39454	0.4018	0.37946	0.35714	0.33863
585	0.58975	0.57514	0.53763	0.43128	0.45235	0.44647	0.39269	0.4	0.37783	0.35577	0.33762
586	0.58534	0.57087	0.53409	0.42901	0.45036	0.44445	0.39089	0.39824	0.37625	0.35445	0.33663
587	0.58096	0.5667	0.53066	0.42684	0.4484	0.44252	0.38914	0.39656	0.37473	0.35315	0.33568
588	0.5767	0.56264	0.52736	0.42478	0.44653	0.44069	0.38743	0.39495	0.37328	0.35185	0.3348
589	0.57265	0.55867	0.52407	0.42281	0.44474	0.4389	0.38575	0.39339	0.37187	0.35057	0.33399
590	0.56871	0.55485	0.52088	0.42088	0.44304	0.43717	0.38413	0.39191	0.3705	0.34935	0.33323
591	0.5648	0.55114	0.51779	0.41893	0.44136	0.43556	0.38257	0.39045	0.36917	0.34822	0.33252
592	0.56114	0.54761	0.51483	0.41705	0.43978	0.43405	0.38106	0.38905	0.3679	0.34716	0.33186
593	0.55772	0.54426	0.51201	0.41529	0.4383	0.43262	0.37959	0.38769	0.36665	0.34616	0.33124
594	0.55452	0.54094	0.50925	0.41354	0.43684	0.43123	0.37816	0.38633	0.36544	0.34519	0.33059
595	0.55154	0.53776	0.50655	0.41183	0.43542	0.42988	0.37682	0.385	0.36426	0.34427	0.32993
596	0.54861	0.53485	0.50379	0.4102	0.43406	0.42852	0.37555	0.38369	0.36314	0.34333	0.32926
597	0.54573	0.53221	0.50111	0.40865	0.43273	0.42715	0.37432	0.38242	0.36207	0.3424	0.32859
598	0.54317	0.52971	0.49878	0.40721	0.43151	0.42588	0.37318	0.38128	0.36107	0.34154	0.32795
599	0.54093	0.52732	0.49661	0.40582	0.4304	0.4247	0.37211	0.38016	0.36013	0.34075	0.32734
600	0.53885	0.52512	0.49452	0.40446	0.42935	0.42357	0.37112	0.37903	0.35923	0.33998	0.32676
601	0.5369	0.52323	0.49262	0.40322	0.42837	0.42253	0.37024	0.37794	0.35842	0.33928	0.32619
602	0.53511	0.52152	0.49086	0.40199	0.42739	0.4215	0.36943	0.37686	0.35764	0.33861	0.32559
603	0.53366	0.51997	0.48915	0.40073	0.42646	0.42045	0.36867	0.37581	0.35687	0.33795	0.32497
604	0.53259	0.51872	0.48752	0.39954	0.42565	0.41947	0.36802	0.37484	0.35617	0.33733	0.32437
605	0.53174	0.51777	0.48611	0.3984	0.42487	0.41846	0.36742	0.37381	0.3555	0.33673	0.32375
606	0.53108	0.51717	0.48496	0.39729	0.42413	0.41745	0.36693	0.37281	0.3549	0.33618	0.32312
607	0.53059	0.51684	0.48399	0.3962	0.42343	0.41649	0.36656	0.37184	0.35438	0.33567	0.32252
608	0.53026	0.51665	0.48304	0.39515	0.42273	0.41556	0.36628	0.37086	0.3539	0.33518	0.32194
609	0.53041	0.51673	0.48214	0.39418	0.42213	0.41472	0.36613	0.36993	0.35352	0.33475	0.32138
610	0.53105	0.51719	0.48149	0.39325	0.42158	0.41397	0.36611	0.36907	0.35321	0.33437	0.32081
611	0.53171	0.51794	0.48094	0.39232	0.42106	0.41326	0.36617	0.36824	0.35291	0.33404	0.3202
612	0.53259	0.51892	0.4806	0.39149	0.42066	0.41265	0.36635	0.3675	0.35273	0.33382	0.31962
613	0.53385	0.52006	0.48072	0.3908	0.42033	0.41215	0.3666	0.36681	0.35265	0.3337	0.31909
614	0.53533	0.52137	0.48096	0.39015	0.42001	0.4117	0.36694	0.36615	0.35262	0.33359	0.31856
615	0.53722	0.52306	0.4814	0.38959	0.41982	0.41136	0.36747	0.36563	0.35268	0.33352	0.31807
616	0.53938	0.52505	0.48236	0.38912	0.41973	0.41101	0.36812	0.36521	0.35282	0.33353	0.31762
617	0.54185	0.52734	0.48366	0.38882	0.41977	0.41072	0.36891	0.36486	0.35309	0.33363	0.31721
618	0.54472	0.52999	0.48518	0.38866	0.41999	0.41063	0.36982	0.36456	0.3535	0.33382	0.31686
619	0.54782	0.53293	0.48684	0.38857	0.42033	0.41072	0.37086	0.36432	0.35401	0.33408	0.31654
620	0.55122	0.53627	0.4888	0.38867	0.42089	0.41101	0.37212	0.36429	0.35467	0.3345	0.31634
621	0.555	0.54016	0.49109	0.3891	0.42174	0.41158	0.37357	0.36452	0.35553	0.33507	0.3163
622	0.55916	0.54446	0.49351	0.38975	0.42281	0.41247	0.37516	0.36493	0.35657	0.33576	0.31635
623	0.56383	0.5491	0.49634	0.39063	0.42415	0.41363	0.37692	0.36551	0.35779	0.33657	0.31652
624	0.56898	0.55408	0.49983	0.39185	0.4258	0.4151	0.37889	0.36626	0.35918	0.33751	0.31684
625	0.57425	0.55948	0.50357	0.39328	0.42778	0.41681	0.38108	0.36721	0.36079	0.33864	0.31728
626	0.57989	0.56535	0.50739	0.39497	0.43012	0.41883	0.38352	0.36842	0.36263	0.33996	0.31785
627	0.58607	0.57135	0.51146	0.39705	0.43275	0.42116	0.38618	0.36989	0.3647	0.34145	0.31855
628	0.59266	0.57775	0.51601	0.39957	0.43567	0.42382	0.38905	0.37158	0.36703	0.34312	0.31943
629	0.59977	0.58478	0.52107	0.4024	0.43887	0.42686	0.39211	0.37351	0.36961	0.34498	0.32051
630	0.60747	0.59236	0.5265	0.40545	0.44228	0.43018	0.39535	0.37564	0.37238	0.347	0.32175
631	0.61592	0.60056	0.5323	0.40887	0.44596	0.43371	0.39887	0.37804	0.37532	0.34916	0.32317
632	0.62494	0.6093	0.53885	0.41266	0.44999	0.43759	0.40263	0.38072	0.3785	0.35151	0.32472
633	0.63418	0.61845	0.54622	0.4167	0.45437	0.44187	0.40655	0.38368	0.38188	0.35405	0.32639
634	0.64352	0.6282	0.55386	0.42104	0.45899	0.44646	0.41073	0.38687	0.38544	0.35676	0.32823
635	0.6529	0.63858	0.56152	0.42576	0.46386	0.45138	0.41519	0.39027	0.38924	0.35965	0.33028
636	0.66275	0.64921	0.56971	0.4307	0.46905	0.45662	0.4198	0.3939	0.39324	0.36266	0.33246
637	0.67324	0.66005	0.57858	0.43589	0.47454	0.46213	0.42457	0.39778	0.39741	0.36582	0.33478
638	0.68447	0.671	0.58782	0.44155	0.48029	0.46794	0.42954	0.40188	0.40174	0.36914	0.33724
639	0.69629	0.68228	0.59738	0.44759	0.48632	0.47397	0.43472	0.4062	0.40624	0.37259	0.33986
640	0.70853	0.69428	0.60707	0.45389	0.49264	0.48022	0.44009	0.41072	0.41092	0.37619	0.34264
641	0.72089	0.70689	0.61714	0.46045	0.49927	0.4868	0.44562	0.41542	0.41578	0.37992	0.34561
642	0.73334	0.71974	0.62806	0.46729	0.50615	0.49365	0.45132	0.42024	0.42079	0.38372	0.34873
643	0.74611	0.73288	0.6393	0.4744	0.51326	0.50076	0.45718	0.42523	0.42595	0.38763	0.35199
644	0.75924	0.74635	0.65061	0.48175	0.5206	0.5082	0.46318	0.43046	0.43126	0.39169	0.35538
645	0.77252	0.76004	0.66211	0.48929	0.52812	0.5158	0.46924	0.43585	0.43667	0.39581	0.35889
646	0.78601	0.77397	0.67392	0.49713	0.53586	0.52356	0.47539	0.44143	0.44224	0.40001	0.36252
647	0.79986	0.78816	0.68583	0.50516	0.54378	0.53142	0.48163	0.44712	0.44791	0.40433	0.36623
648	0.81396	0.80255	0.69767	0.51324	0.55179	0.53934	0.48791	0.45289	0.4536	0.4087	0.36997
649	0.82812	0.81715	0.7096	0.52133	0.55994	0.54742	0.49423	0.45878	0.45932	0.41309	0.3738
650	0.84215	0.83176	0.72165	0.52946	0.56814	0.55562	0.50053	0.46477	0.46507	0.41749	0.37771
651	0.85608	0.84623	0.73376	0.53772	0.57632	0.56388	0.50678	0.47082	0.47081	0.42191	0.38168
652	0.87005	0.8606	0.74608	0.54612	0.58454	0.57224	0.51303	0.477	0.4766	0.42636	0.38572
653	0.88389	0.87497	0.75841	0.5546	0.59291	0.5807	0.51931	0.48322	0.48241	0.43081	0.38984
654	0.89756	0.88907	0.7708	0.56313	0.60137	0.58928	0.5256	0.48946	0.48824	0.43529	0.39401
655	0.911	0.90279	0.78319	0.57162	0.60975	0.59781	0.53178	0.49569	0.49399	0.43974	0.39815
656	0.92418	0.91631	0.79543	0.58	0.61798	0.60624	0.53783	0.50188	0.49961	0.44408	0.40225
657	0.93725	0.92971	0.80753	0.58832	0.62606	0.61463	0.54377	0.50808	0.50515	0.44837	0.40633
658	0.95005	0.94288	0.81936	0.59654	0.63404	0.62288	0.54954	0.51422	0.51055	0.45257	0.41037
659	0.96243	0.95575	0.83087	0.60457	0.64195	0.63097	0.55512	0.52028	0.51582	0.45668	0.41436
660	0.97443	0.96822	0.84218	0.61251	0.64976	0.63893	0.56058	0.52625	0.52099	0.46071	0.41833
661	0.98598	0.98018	0.85316	0.62034	0.65735	0.64671	0.56587	0.5321	0.52604	0.46465	0.42226
662	0.99712	0.99158	0.86376	0.62803	0.66472	0.65429	0.57097	0.53785	0.53097	0.46848	0.42611
663	1.00784	1.0025	0.87398	0.63558	0.67192	0.66165	0.57588	0.54354	0.53577	0.47224	0.42993
664	1.01805	1.01298	0.88392	0.64297	0.67889	0.66879	0.58054	0.54909	0.54035	0.47589	0.43365
665	1.02774	1.02303	0.89356	0.65013	0.68565	0.67572	0.58499	0.55448	0.54476	0.47941	0.43728
666	1.03682	1.03247	0.90261	0.65694	0.69215	0.68239	0.58922	0.55963	0.54898	0.48276	0.44076
667	1.04525	1.04125	0.9112	0.66353	0.6983	0.68878	0.5932	0.56459	0.55296	0.48597	0.4441
668	1.05311	1.0494	0.91935	0.66991	0.70408	0.69489	0.59689	0.56935	0.55667	0.48902	0.44731
669	1.06033	1.05685	0.92697	0.67592	0.70945	0.70073	0.60027	0.57386	0.56008	0.49187	0.45036
670	1.06679	1.06351	0.93413	0.68153	0.71442	0.70625	0.60332	0.57812	0.56319	0.4945	0.45322
671	1.0726	1.06939	0.94073	0.68678	0.7191	0.71129	0.60608	0.58214	0.56601	0.49692	0.45591
672	1.07772	1.07455	0.94671	0.69165	0.72341	0.71582	0.60851	0.58587	0.56852	0.49912	0.45842
673	1.08218	1.07909	0.95216	0.69618	0.72724	0.72	0.61062	0.58935	0.57075	0.50115	0.46074
674	1.08595	1.08294	0.95703	0.70028	0.73061	0.72382	0.61239	0.59256	0.57271	0.50296	0.46287
675	1.08897	1.086	0.96124	0.704	0.73354	0.72725	0.6138	0.59548	0.57444	0.50452	0.46486
676	1.0912	1.08822	0.96477	0.70743	0.73611	0.73023	0.61491	0.59811	0.57586	0.50585	0.46665
677	1.09253	1.08965	0.96761	0.71044	0.73826	0.73274	0.6157	0.6004	0.57692	0.5069	0.4682
678	1.09303	1.09029	0.9698	0.71301	0.73994	0.73481	0.61615	0.60236	0.57765	0.50771	0.4695
679	1.09288	1.09023	0.97135	0.7151	0.74117	0.73648	0.61625	0.60404	0.57811	0.50829	0.47062
680	1.09201	1.08941	0.97227	0.71669	0.74194	0.73768	0.616	0.60535	0.57827	0.5086	0.47154
681	1.09042	1.08785	0.97256	0.71785	0.74223	0.73842	0.61544	0.6063	0.57811	0.50868	0.47223
682	1.08809	1.08548	0.97207	0.71857	0.74202	0.73869	0.61453	0.60693	0.5776	0.50852	0.4727
683	1.08503	1.08234	0.97087	0.71882	0.74135	0.73849	0.61327	0.60724	0.57676	0.50811	0.47298
684	1.08132	1.0786	0.96912	0.71856	0.74028	0.73785	0.61166	0.6072	0.57565	0.50746	0.47307
685	1.07687	1.07416	0.96669	0.71786	0.73874	0.7368	0.60971	0.6068	0.57426	0.50655	0.47291
686	1.07168	1.06902	0.96358	0.71681	0.73673	0.73528	0.60746	0.6061	0.57256	0.50542	0.47251
687	1.06595	1.06325	0.95995	0.71533	0.73427	0.73325	0.60493	0.60509	0.57056	0.50407	0.4719
688	1.0597	1.05681	0.95569	0.71335	0.73137	0.7307	0.60209	0.60371	0.56822	0.50247	0.47105
689	1.05282	1.04972	0.95078	0.71094	0.72798	0.72771	0.59896	0.602	0.56558	0.50069	0.46995
690	1.04522	1.04201	0.9453	0.70805	0.72414	0.72432	0.59557	0.59997	0.56268	0.49873	0.4686
691	1.03706	1.03366	0.93924	0.70472	0.71991	0.72047	0.5919	0.59759	0.55951	0.49654	0.46703
692	1.02851	1.02476	0.93265	0.70102	0.71534	0.71615	0.58796	0.59492	0.55605	0.49408	0.46524
693	1.01937	1.01525	0.92548	0.69683	0.71032	0.71138	0.58374	0.59193	0.55232	0.49137	0.46323
694	1.00955	1.0052	0.91777	0.69215	0.70486	0.70619	0.57927	0.58858	0.54837	0.48844	0.46098
695	0.99909	0.99485	0.90955	0.68713	0.69908	0.70064	0.57456	0.58494	0.54419	0.48531	0.45852
696	0.988	0.98404	0.9008	0.68174	0.69286	0.69467	0.5696	0.58099	0.53973	0.48196	0.45584
697	0.97647	0.97264	0.89159	0.6759	0.68623	0.68828	0.56441	0.57672	0.53503	0.47842	0.45294
698	0.96472	0.96066	0.88207	0.66967	0.67929	0.68152	0.559	0.57218	0.5301	0.47473	0.44982
699	0.95251	0.94815	0.87206	0.66306	0.67192	0.6743	0.55338	0.56731	0.52491	0.47082	0.44649
700	0.93977	0.93528	0.86157	0.65606	0.66414	0.66674	0.5476	0.56218	0.51951	0.46672	0.44299
701	0.92666	0.9221	0.85065	0.64872	0.65609	0.65888	0.54165	0.55681	0.51394	0.46246	0.43931
702	0.91329	0.90853	0.83931	0.64097	0.64775	0.65065	0.5355	0.55118	0.5082	0.45802	0.43546
703	0.89968	0.89463	0.82766	0.6329	0.63912	0.64209	0.52919	0.54536	0.50232	0.45341	0.43147
704	0.88572	0.88048	0.81578	0.62467	0.63018	0.63329	0.52277	0.53934	0.4963	0.44868	0.42736
705	0.87141	0.86606	0.80363	0.61619	0.62095	0.62423	0.5162	0.53307	0.49011	0.44381	0.42304
706	0.85679	0.85134	0.79118	0.60743	0.61151	0.61498	0.5095	0.52664	0.48384	0.43886	0.41855
707	0.8419	0.8363	0.77842	0.59847	0.6019	0.60555	0.50267	0.52004	0.47746	0.43378	0.41399
708	0.82685	0.82107	0.76542	0.58935	0.59222	0.59592	0.49575	0.51329	0.47096	0.4286	0.40938
709	0.81185	0.80574	0.75246	0.58011	0.58247	0.58618	0.48883	0.50648	0.46441	0.42341	0.4047
710	0.79674	0.79031	0.73951	0.57075	0.57256	0.57636	0.48188	0.49959	0.45783	0.41823	0.39996
711	0.78139	0.77479	0.72646	0.56131	0.56258	0.5665	0.47492	0.49259	0.45125	0.41306	0.3952
712	0.76611	0.75924	0.71346	0.55189	0.55258	0.55665	0.46795	0.48553	0.44468	0.40788	0.39044
713	0.75086	0.74381	0.70049	0.54245	0.54256	0.54672	0.461	0.47843	0.43806	0.40266	0.38566
714	0.73553	0.72855	0.68737	0.53303	0.53266	0.5368	0.45416	0.47135	0.43149	0.39747	0.3809
715	0.72029	0.71344	0.6745	0.52376	0.52296	0.52708	0.44745	0.46437	0.42503	0.39239	0.37623
716	0.70508	0.69838	0.66173	0.51458	0.51337	0.51744	0.44078	0.45744	0.41865	0.38738	0.37159
717	0.69018	0.68358	0.64869	0.50553	0.50391	0.50798	0.43415	0.4506	0.41245	0.38241	0.36701
718	0.67553	0.669	0.63566	0.49657	0.49457	0.49872	0.42757	0.44384	0.40635	0.37747	0.36249
719	0.6609	0.6546	0.62281	0.48768	0.48528	0.48959	0.4211	0.43718	0.40026	0.37261	0.35797
720	0.64653	0.6405	0.61019	0.47904	0.47625	0.48063	0.41475	0.43075	0.39428	0.36786	0.35355
721	0.63266	0.62671	0.59781	0.47064	0.46751	0.47192	0.40851	0.42457	0.38845	0.36319	0.34925
722	0.6191	0.61307	0.58568	0.46242	0.45888	0.46337	0.40242	0.41845	0.38277	0.35865	0.34501
723	0.60575	0.59962	0.57393	0.45446	0.4504	0.45491	0.39651	0.4124	0.37726	0.35425	0.34089
724	0.59259	0.58659	0.56241	0.44664	0.44215	0.44663	0.3908	0.40649	0.37197	0.35	0.33691
725	0.57968	0.57406	0.55097	0.43895	0.43418	0.4386	0.38529	0.40078	0.3669	0.3459	0.33304
726	0.56747	0.56195	0.53991	0.43162	0.42647	0.43086	0.37998	0.39529	0.36197	0.3419	0.32931
727	0.5558	0.55005	0.52943	0.42459	0.41887	0.42329	0.3748	0.38986	0.35712	0.33794	0.32565
728	0.54444	0.53889	0.51942	0.41765	0.4114	0.41591	0.36975	0.38445	0.35238	0.33404	0.3221
729	0.53349	0.52832	0.5098	0.41081	0.4042	0.40877	0.36489	0.37919	0.34777	0.33026	0.31867
730	0.52288	0.51803	0.50062	0.40421	0.39729	0.40187	0.3602	0.37419	0.3433	0.32659	0.31539
731	0.51252	0.50817	0.49201	0.39795	0.39075	0.39525	0.35571	0.36941	0.33903	0.32302	0.31224
732	0.50231	0.49867	0.48381	0.39193	0.38455	0.38896	0.35136	0.36476	0.33498	0.31958	0.3092
733	0.49242	0.4895	0.47563	0.38615	0.37855	0.38293	0.34721	0.36023	0.3311	0.31631	0.30629
734	0.48317	0.48083	0.46736	0.38083	0.37282	0.37714	0.34331	0.35586	0.32742	0.31323	0.30357
735	0.47452	0.47248	0.45951	0.37574	0.3675	0.37164	0.33961	0.35168	0.32393	0.3103	0.30098
736	0.46672	0.4644	0.45243	0.3708	0.36255	0.36641	0.33607	0.34769	0.3206	0.30748	0.2985
737	0.45953	0.45684	0.44565	0.36612	0.35787	0.36151	0.33274	0.34391	0.31748	0.30481	0.29619
738	0.45262	0.44982	0.4389	0.36169	0.3534	0.35687	0.3296	0.34027	0.31453	0.30226	0.29401
739	0.44573	0.44353	0.43237	0.3573	0.34917	0.35241	0.32661	0.33671	0.31176	0.29982	0.29198
740	0.4389	0.43781	0.42623	0.35308	0.34518	0.34818	0.32376	0.33336	0.30916	0.29751	0.29011
741	0.43228	0.43214	0.42071	0.3491	0.34145	0.34422	0.32101	0.33024	0.30665	0.29527	0.2883
742	0.42613	0.42647	0.41548	0.34534	0.33783	0.34049	0.31836	0.32731	0.30424	0.29307	0.28654
743	0.42044	0.42113	0.40997	0.34172	0.33437	0.33696	0.31583	0.32451	0.30197	0.291	0.28488
744	0.41495	0.41608	0.40463	0.33825	0.33114	0.33356	0.31343	0.3218	0.29985	0.28905	0.28334
745	0.40954	0.41124	0.39964	0.3349	0.3281	0.3302	0.31111	0.31919	0.29783	0.28716	0.28189
746	0.40444	0.40667	0.39488	0.33175	0.32521	0.327	0.30891	0.31677	0.29594	0.28538	0.28053
747	0.39951	0.40227	0.39026	0.32865	0.32236	0.32396	0.30678	0.31444	0.29405	0.28365	0.27924
748	0.39456	0.3979	0.38581	0.32556	0.31957	0.32105	0.30467	0.31221	0.29212	0.28191	0.27797
749	0.38965	0.39356	0.38167	0.32257	0.31688	0.31828	0.30258	0.31008	0.29023	0.28019	0.27677
750	0.3849	0.38921	0.37786	0.31972	0.31422	0.31558	0.30054	0.30799	0.28842	0.27851	0.27563
751	0.37898	0.38349	0.37259	0.31611	0.31065	0.31194	0.2979	0.30519	0.28604	0.27647	0.27393
752	0.37319	0.3779	0.36744	0.31258	0.30717	0.30841	0.29533	0.30244	0.28372	0.27448	0.27227
753	0.36755	0.37245	0.3624	0.30913	0.30378	0.30496	0.29282	0.29977	0.28146	0.27254	0.27065
754	0.36206	0.36712	0.35749	0.30577	0.30048	0.3016	0.29037	0.29715	0.27925	0.27065	0.26908
755	0.3567	0.36193	0.3527	0.3025	0.29728	0.29834	0.28797	0.2946	0.27711	0.26881	0.26755
756	0.35149	0.35687	0.34803	0.29931	0.29417	0.29517	0.28564	0.29211	0.27502	0.26701	0.26606
757	0.34642	0.35194	0.34348	0.2962	0.29114	0.2921	0.28336	0.28968	0.27299	0.26526	0.26461
758	0.34149	0.34714	0.33905	0.29318	0.28821	0.28911	0.28115	0.28731	0.27102	0.26356	0.26321
759	0.33671	0.34247	0.33474	0.29024	0.28537	0.28622	0.27899	0.28501	0.26911	0.26191	0.26185
760	0.33207	0.33794	0.33055	0.28739	0.28262	0.28342	0.2769	0.28277	0.26726	0.26031	0.26054
761	0.32757	0.33353	0.32648	0.28462	0.27996	0.28072	0.27486	0.2806	0.26546	0.25876	0.25927
762	0.32321	0.32926	0.32253	0.28194	0.27739	0.2781	0.27288	0.27848	0.26373	0.25725	0.25804
763	0.31899	0.32512	0.3187	0.27934	0.27492	0.27558	0.27097	0.27643	0.26205	0.25579	0.25686
764	0.31492	0.32111	0.31499	0.27683	0.27253	0.27315	0.26911	0.27445	0.26043	0.25438	0.25571
765	0.31099	0.31723	0.3114	0.2744	0.27024	0.27082	0.26731	0.27252	0.25887	0.25302	0.25462
766	0.3072	0.31348	0.30793	0.27205	0.26804	0.26858	0.26557	0.27066	0.25737	0.25171	0.25356
767	0.30356	0.30987	0.30458	0.26979	0.26592	0.26643	0.26389	0.26886	0.25593	0.25045	0.25255
768	0.30006	0.30638	0.30135	0.26761	0.2639	0.26437	0.26227	0.26712	0.25454	0.24923	0.25158
769	0.2967	0.30303	0.29824	0.26552	0.26197	0.2624	0.26071	0.26545	0.25322	0.24807	0.25066
770	0.29348	0.29981	0.29525	0.26352	0.26013	0.26053	0.25921	0.26384	0.25195	0.24695	0.24977
771	0.2904	0.29672	0.29238	0.26159	0.25839	0.25875	0.25777	0.26229	0.25074	0.24588	0.24894
772	0.28747	0.29376	0.28963	0.25976	0.25673	0.25706	0.25639	0.26081	0.24959	0.24486	0.24814
773	0.28468	0.29093	0.28701	0.258	0.25517	0.25547	0.25507	0.25939	0.2485	0.24388	0.24739
774	0.28203	0.28824	0.2845	0.25633	0.25369	0.25396	0.2538	0.25803	0.24747	0.24296	0.24668
775	0.27953	0.28567	0.28211	0.25475	0.25231	0.25255	0.2526	0.25673	0.24649	0.24208	0.24602
776	0.27716	0.28324	0.27984	0.25325	0.25102	0.25124	0.25146	0.2555	0.24557	0.24125	0.24539
777	0.27494	0.28094	0.2777	0.25184	0.24982	0.25001	0.25037	0.25433	0.24472	0.24047	0.24481
778	0.27287	0.27877	0.27567	0.2505	0.24871	0.24888	0.24935	0.25322	0.24392	0.23974	0.24428
779	0.27093	0.27673	0.27376	0.24926	0.24769	0.24784	0.24838	0.25218	0.24318	0.23906	0.24379
780	0.26914	0.27482	0.27198	0.2481	0.24676	0.2469	0.24748	0.2512	0.2425	0.23842	0.24334
781	0.26749	0.27304	0.27031	0.24702	0.24592	0.24604	0.24663	0.25028	0.24187	0.23784	0.24293
782	0.26598	0.2714	0.26876	0.24603	0.24518	0.24528	0.24585	0.24942	0.24131	0.2373	0.24257
783	0.26462	0.26989	0.26734	0.24512	0.24452	0.24461	0.24512	0.24863	0.2408	0.23681	0.24225
784	0.26339	0.2685	0.26603	0.2443	0.24396	0.24403	0.24445	0.2479	0.24035	0.23637	0.24198
785	0.26231	0.26725	0.26484	0.24356	0.24349	0.24355	0.24384	0.24723	0.23996	0.23597	0.24174
786	0.26137	0.26613	0.26378	0.24291	0.24311	0.24316	0.2433	0.24663	0.23963	0.23563	0.24155
787	0.26058	0.26515	0.26283	0.24234	0.24282	0.24286	0.24281	0.24609	0.23936	0.23533	0.24141
788	0.25993	0.26429	0.26201	0.24185	0.24262	0.24266	0.24238	0.24561	0.23915	0.23508	0.24131
789	0.25942	0.26357	0.2613	0.24145	0.24251	0.24254	0.24201	0.24519	0.23899	0.23489	0.24125
790	0.25905	0.26297	0.26072	0.24114	0.2425	0.24252	0.2417	0.24484	0.23889	0.23473	0.24123
791	0.25882	0.26251	0.26025	0.2409	0.24257	0.24259	0.24145	0.24455	0.23886	0.23463	0.24126
792	0.25874	0.26218	0.25991	0.24076	0.24274	0.24276	0.24126	0.24433	0.23888	0.23458	0.24133
793	0.2588	0.26198	0.25968	0.2407	0.243	0.24301	0.24113	0.24416	0.23896	0.23457	0.24144
794	0.259	0.26191	0.25958	0.24072	0.24334	0.24336	0.24105	0.24406	0.23909	0.23461	0.2416
795	0.25935	0.26198	0.2596	0.24083	0.24378	0.24381	0.24104	0.24402	0.23929	0.2347	0.2418
796	0.25983	0.26217	0.25973	0.24102	0.24431	0.24434	0.24109	0.24405	0.23954	0.23484	0.24205
797	0.26046	0.2625	0.25999	0.24129	0.24493	0.24497	0.2412	0.24413	0.23986	0.23503	0.24233
798	0.26123	0.26296	0.26037	0.24165	0.24565	0.24569	0.24136	0.24428	0.24023	0.23527	0.24266
799	0.26215	0.26355	0.26086	0.2421	0.24645	0.2465	0.24159	0.2445	0.24066	0.23555	0.24304
800	0.26321	0.26427	0.26148	0.24263	0.24735	0.24741	0.24187	0.24477	0.24115	0.23588	0.24345

## Sheet: Supplementary Fig. 9
Supplementary Fig. 9
2 μM					4 μM					5 μM					10 μM
Time (s)	Normalized fluorescence intensity				Time (s)	Normalized fluorescence intensity				Time (s)	Normalized fluorescence intensity				Time (s)	Normalized fluorescence intensity
0	0.0767				0	0.12115				0	0.26066				0	0.21567
1	0.43946				1	0.56008				1	0.80279				1	0.91819
2	0.66771				2	0.9058				2	0.93367				2	0.98306
3	0.98775				3	0.94599				3	0.9338				3	0.98321
4	0.99427				4	0.97343				4	0.98463				4	0.99339
5	1				5	1				5	1				5	1

## Sheet: Supplementary Fig. 10
Supplementary Fig. 10
Ce6 concentration (μM)	D (m2/s)*10-11
	mean	SD
0	0.017	0.0017
2	1.5	0.36
4	2.5	0.169
5	3	0.49323
10	4	0.2674

[truncated: 9 more sheets: Supplementary Fig. 11, Supplementary Fig. 12, Supplementary Fig. 20, Supplementary Fig. 21, Supplementary Fig. 22, Supplementary Fig. 26, Supplementary Fig. 27, Supplementary Fig. 28, Supplementary Fig. 29]
